# Supplementary material for: TTF2 promotes replisome eviction from stalled forks in mitosis
Source: bioRxiv. 2024 Nov 30:2024.11.30.626186. Preprint. [Version 1] doi: 10.1101/2024.11.30.626186 (PMC11623681; doi:10.1101/2024.11.30.626186)
Supplement: Supplement 2 [file media-2.xlsx]

## Sheet: P0200_LFQ intensity annotated_w
Protein	Student's T-test Significant M45_P97i vs M45	Student's T-test Significant M55_P97i vs M55	Student's T-test Significant M45_P97i vs I45_P97i	Student's T-test Significant M55_P97i vs I55_P97i	Student's T-test Significant M45_P97i vs Gem	Student's T-test Significant M55_P97i vs Gem	Student's T-test Significant I45_P97 vs Gem	Student's T-test Significant I55_P97i vs Gem	Student's T-test Significant M45 vs Gem	Student's T-test Significant M55 vs Gem	Count_Geminin_sensitive	-Log Student's T-test p-value M45_P97i vs M45	Student's T-test q-value M45_P97i vs M45	Student's T-test Difference M45_P97i vs M45	Student's T-test Test statistic M45_P97i vs M45	-Log Student's T-test p-value M55_P97i vs M55	Student's T-test q-value M55_P97i vs M55	Student's T-test Difference M55_P97i vs M55	Student's T-test Test statistic M55_P97i vs M55	-Log Student's T-test p-value M45_P97i vs I45_P97i	Student's T-test q-value M45_P97i vs I45_P97i	Student's T-test Difference M45_P97i vs I45_P97i	Student's T-test Test statistic M45_P97i vs I45_P97i	-Log Student's T-test p-value M55_P97i vs I55_P97i	Student's T-test q-value M55_P97i vs I55_P97i	Student's T-test Difference M55_P97i vs I55_P97i	Student's T-test Test statistic M55_P97i vs I55_P97i	-Log Student's T-test p-value M45 vs Gem	Student's T-test q-value M45 vs Gem	Student's T-test Difference M45 vs Gem	Student's T-test Test statistic M45 vs Gem	-Log Student's T-test p-value M55 vs Gem	Student's T-test q-value M55 vs Gem	Student's T-test Difference M55 vs Gem	Student's T-test Test statistic M55 vs Gem	-Log Student's T-test p-value M45_P97i vs Gem	Student's T-test q-value M45_P97i vs Gem	Student's T-test Difference M45_P97i vs Gem	Student's T-test Test statistic M45_P97i vs Gem	-Log Student's T-test p-value M55_P97i vs Gem	Student's T-test q-value M55_P97i vs Gem	Student's T-test Difference M55_P97i vs Gem	Student's T-test Test statistic M55_P97i vs Gem	-Log Student's T-test p-value I45_P97i vs Gem	Student's T-test q-value I45_P97i vs Gem	Student's T-test Difference I45_P97i vs Gem	Student's T-test Test statistic I45_P97i vs Gem	-Log Student's T-test p-value I55_P97i vs Gem	Student's T-test q-value I55_P97i vs Gem
pd5bb			+				+				1	NaN	1	0	NaN	NaN	1	0	NaN	2.74479	0	-3.1591	-5.98048	NaN	1	0	NaN	NaN	1	0	NaN	NaN	1	0	NaN	NaN	1	0	NaN	NaN	1	0	NaN	2.49164	0.00116129	2.92056	4.42522	NaN	1
esco2			+	+							0	NaN	1	0	NaN	NaN	1	0	NaN	3.08305	0	-3.64468	-7.25001	2.35118	0.00889362	-2.45831	-4.67867	NaN	1	0	NaN	NaN	1	0	NaN	NaN	1	0	NaN	NaN	1	0	NaN	1.15633	0.259281	0.451623	1.30753	0.513847	1
rif1			+	+							0	NaN	1	0	NaN	NaN	1	0	NaN	2.53692	0	-4.38178	-5.65367	1.67156	0.0182338	-3.53062	-3.32829	NaN	1	0	NaN	NaN	1	0	NaN	NaN	1	0	NaN	NaN	1	0	NaN	1.71701	0.0635273	0.651079	2.07274	1.72262	0.0871111
tonsl											0	NaN	1	0	NaN	NaN	1	0	NaN	NaN	1	0	NaN	0.187609	0.772101	-0.387394	-0.43568	NaN	1	0	NaN	NaN	1	0	NaN	NaN	1	0	NaN	NaN	1	0	NaN	NaN	1	0	NaN	NaN	1
slx1											0	NaN	1	0	NaN	0.744253	0.367813	1.40147	1.45347	NaN	1	0	NaN	0.990876	0.0954468	2.12049	1.92168	NaN	1	0	NaN	NaN	1	0	NaN	NaN	1	0	NaN	NaN	1	0	NaN	NaN	1	0	NaN	NaN	1
rad18				+			+	+			2	NaN	1	0	NaN	NaN	1	0	NaN	0.891555	0.0772322	-1.94359	-1.74123	2.5293	0.00497436	-2.99787	-5.31512	NaN	1	0	NaN	NaN	1	0	NaN	NaN	1	0	NaN	NaN	1	0	NaN	1.85642	0.0147527	1.91099	2.8706	1.97139	0.0101111
bccip											0	NaN	1	0	NaN	NaN	1	0	NaN	0.671898	0.160534	-1.2353	-1.32201	NaN	1	0	NaN	NaN	1	0	NaN	NaN	1	0	NaN	NaN	1	0	NaN	NaN	1	0	NaN	NaN	1	0	NaN	NaN	1
pp1b			+								0	NaN	1	0	NaN	NaN	1	0	NaN	1.89351	0.00628571	-1.88493	-3.4925	1.18726	0.0757088	-1.12359	-2.06203	NaN	1	0	NaN	NaN	1	0	NaN	NaN	1	0	NaN	NaN	1	0	NaN	0.159157	1	-0.149335	-0.400194	0.0445921	1
ra51a			+								0	NaN	1	0	NaN	NaN	1	0	NaN	1.34004	0.0199871	-2.1956	-2.5342	NaN	1	0	NaN	NaN	1	0	NaN	NaN	1	0	NaN	NaN	1	0	NaN	NaN	1	0	NaN	NaN	1	0	NaN	NaN	1
ubp1											0	NaN	1	0	NaN	NaN	1	0	NaN	NaN	1	0	NaN	NaN	1	0	NaN	NaN	1	0	NaN	NaN	1	0	NaN	NaN	1	0	NaN	NaN	1	0	NaN	NaN	1	0	NaN	NaN	1
brca1			+				+				1	NaN	1	0	NaN	NaN	1	0	NaN	3.24799	0	-1.99022	-6.64979	0.97832	0.109548	-1.5818	-1.84419	NaN	1	0	NaN	NaN	1	0	NaN	NaN	1	0	NaN	NaN	1	0	NaN	3.3903	0	2.45816	6.6329	NaN	1
bard1			+				+				1	NaN	1	0	NaN	NaN	1	0	NaN	1.7189	0.00818723	-2.63247	-3.32068	NaN	1	0	NaN	NaN	1	0	NaN	NaN	1	0	NaN	NaN	1	0	NaN	NaN	1	0	NaN	2.68223	0	3.12146	4.9543	NaN	1
f178a			+				+				1	NaN	1	0	NaN	NaN	1	0	NaN	3.39269	0	-2.5191	-7.59909	0.402427	0.443228	-1.323	-0.88639	NaN	1	0	NaN	NaN	1	0	NaN	NaN	1	0	NaN	NaN	1	0	NaN	1.60556	0.0274059	2.94189	2.54359	NaN	1
brca2			+				+				1	NaN	1	0	NaN	NaN	1	0	NaN	1.12855	0.0381124	-1.92207	-2.13337	0.994884	0.126315	-0.9355	-1.72925	NaN	1	0	NaN	NaN	1	0	NaN	NaN	1	0	NaN	NaN	1	0	NaN	1.97073	0.011033	1.60156	2.98568	NaN	1
zrab3											0	NaN	1	0	NaN	NaN	1	0	NaN	0.0382584	0.956257	0.0631517	0.095655	0.866753	0.149578	-1.25262	-1.62189	NaN	1	0	NaN	NaN	1	0	NaN	NaN	1	0	NaN	NaN	1	0	NaN	1.29572	0.117627	1.00432	1.75116	NaN	1
anr32			+	+			+	+			2	NaN	1	0	NaN	NaN	1	0	NaN	1.84823	0.00533971	-2.72826	-3.60712	3.19389	0.00348148	-2.52411	-6.9915	NaN	1	0	NaN	NaN	1	0	NaN	NaN	1	0	NaN	NaN	1	0	NaN	2.32893	0.00202817	2.57193	3.96666	2.51464	0
ikbl1											0	NaN	1	0	NaN	0.238591	0.75824	0.286159	0.499994	NaN	1	0	NaN	1.23675	0.0722636	1.06031	2.10952	NaN	1	0	NaN	NaN	1	0	NaN	NaN	1	0	NaN	NaN	1	0	NaN	NaN	1	0	NaN	NaN	1
rbp8											0	NaN	1	0	NaN	NaN	1	0	NaN	NaN	1	0	NaN	0.568694	0.402998	-0.361485	-0.944894	NaN	1	0	NaN	NaN	1	0	NaN	NaN	1	0	NaN	NaN	1	0	NaN	NaN	1	0	NaN	NaN	1
ttf1			+	+							0	NaN	1	0	NaN	NaN	1	0	NaN	2.04669	0.00489617	-2.28117	-3.93037	2.54216	0.00485	-2.75505	-5.26729	NaN	1	0	NaN	NaN	1	0	NaN	NaN	1	0	NaN	NaN	1	0	NaN	0.354104	1	0.0187105	0.0845147	0.34319	1
c1d			+								0	NaN	1	0	NaN	NaN	1	0	NaN	1.22361	0.0256805	-2.03665	-2.30929	NaN	1	0	NaN	NaN	1	0	NaN	NaN	1	0	NaN	NaN	1	0	NaN	NaN	1	0	NaN	NaN	1	0	NaN	NaN	1
f206a			+								0	NaN	1	0	NaN	0.0186592	0.968804	0.0504545	0.0504942	2.45525	0.00304516	-1.73784	-4.55293	0.0287913	0.95252	0.0629285	0.0753945	NaN	1	0	NaN	NaN	1	0	NaN	NaN	1	0	NaN	NaN	1	0	NaN	0.656239	0.612624	0.871641	0.777584	NaN	1
ebp2			+	+							0	NaN	1	0	NaN	NaN	1	0	NaN	3.07546	0	-1.49166	-5.61683	1.93256	0.0164932	-1.56515	-3.43523	NaN	1	0	NaN	NaN	1	0	NaN	NaN	1	0	NaN	NaN	1	0	NaN	0.0149319	1	-0.379695	-1.50325	0.0281752	1
f168b			+	+			+				1	NaN	1	0	NaN	0.54155	0.51212	0.46828	0.97174	2.04656	0.00500559	-2.45881	-3.97962	2.32412	0.0165397	1.09352	3.73836	NaN	1	0	NaN	NaN	1	0	NaN	NaN	1	0	NaN	NaN	1	0	NaN	2.59932	0.00114286	1.90199	4.31896	NaN	1
gld2b			+				+				1	NaN	1	0	NaN	NaN	1	0	NaN	2.89015	0.000939394	-1.32643	-5.01289	NaN	1	0	NaN	NaN	1	0	NaN	NaN	1	0	NaN	NaN	1	0	NaN	NaN	1	0	NaN	1.70806	0.0304706	1.45243	2.5	NaN	1
lsm11											0	NaN	1	0	NaN	NaN	1	0	NaN	0.942065	0.0763515	-1.30271	-1.74436	NaN	1	0	NaN	NaN	1	0	NaN	NaN	1	0	NaN	NaN	1	0	NaN	NaN	1	0	NaN	NaN	1	0	NaN	NaN	1
mtl14			+								0	NaN	1	0	NaN	NaN	1	0	NaN	2.38871	0.00183942	-2.81717	-4.88988	0.890588	0.14173	-1.24781	-1.65693	NaN	1	0	NaN	NaN	1	0	NaN	NaN	1	0	NaN	NaN	1	0	NaN	0.466215	0.922496	0.253753	0.37394	0.40535	1
np16											0	NaN	1	0	NaN	NaN	1	0	NaN	NaN	1	0	NaN	NaN	1	0	NaN	NaN	1	0	NaN	NaN	1	0	NaN	NaN	1	0	NaN	NaN	1	0	NaN	NaN	1	0	NaN	NaN	1
p5f13											0	NaN	1	0	NaN	NaN	1	0	NaN	0.240751	0.613202	-0.861411	-0.570197	NaN	1	0	NaN	NaN	1	0	NaN	NaN	1	0	NaN	NaN	1	0	NaN	NaN	1	0	NaN	NaN	1	0	NaN	NaN	1
rbm5a			+								0	NaN	1	0	NaN	NaN	1	0	NaN	2.72164	0.000992	-1.73582	-5.12567	0.802274	0.190069	-0.745346	-1.40773	NaN	1	0	NaN	NaN	1	0	NaN	NaN	1	0	NaN	NaN	1	0	NaN	0.215304	1	-0.0873006	-0.221194	0.0149522	1
taf12											0	NaN	1	0	NaN	NaN	1	0	NaN	NaN	1	0	NaN	NaN	1	0	NaN	NaN	1	0	NaN	NaN	1	0	NaN	NaN	1	0	NaN	NaN	1	0	NaN	NaN	1	0	NaN	NaN	1
zo29											0	NaN	1	0	NaN	NaN	1	0	NaN	NaN	1	0	NaN	0.105037	0.868881	-0.272007	-0.263276	NaN	1	0	NaN	NaN	1	0	NaN	NaN	1	0	NaN	NaN	1	0	NaN	NaN	1	0	NaN	NaN	1
hnrl2											0	NaN	1	0	NaN	0.143166	0.826642	-0.614817	-0.363164	NaN	1	0	NaN	NaN	1	0	NaN	NaN	1	0	NaN	NaN	1	0	NaN	NaN	1	0	NaN	NaN	1	0	NaN	NaN	1	0	NaN	NaN	1
rb12b			+								0	NaN	1	0	NaN	NaN	1	0	NaN	2.5116	0.00096124	-2.39119	-5.04242	0.719484	0.196157	-1.16943	-1.38669	NaN	1	0	NaN	NaN	1	0	NaN	NaN	1	0	NaN	NaN	1	0	NaN	0.059988	1	-0.465165	-1.02679	NaN	1
pinx1											0	NaN	1	0	NaN	NaN	1	0	NaN	NaN	1	0	NaN	NaN	1	0	NaN	NaN	1	0	NaN	NaN	1	0	NaN	NaN	1	0	NaN	NaN	1	0	NaN	NaN	1	0	NaN	NaN	1
imp4											0	NaN	1	0	NaN	NaN	1	0	NaN	NaN	1	0	NaN	NaN	1	0	NaN	NaN	1	0	NaN	NaN	1	0	NaN	NaN	1	0	NaN	NaN	1	0	NaN	NaN	1	0	NaN	NaN	1
zn593											0	NaN	1	0	NaN	NaN	1	0	NaN	NaN	1	0	NaN	NaN	1	0	NaN	NaN	1	0	NaN	NaN	1	0	NaN	NaN	1	0	NaN	NaN	1	0	NaN	NaN	1	0	NaN	NaN	1
jard2			+				+				1	NaN	1	0	NaN	NaN	1	0	NaN	3.08914	0	-2.53686	-6.68853	NaN	1	0	NaN	NaN	1	0	NaN	NaN	1	0	NaN	NaN	1	0	NaN	NaN	1	0	NaN	3.28097	0	3.05266	6.65298	NaN	1
nsa2			+	+							0	NaN	1	0	NaN	NaN	1	0	NaN	3.224	0	-4.85751	-8.18587	4.01336	0	-4.15544	-11.3768	NaN	1	0	NaN	NaN	1	0	NaN	NaN	1	0	NaN	NaN	1	0	NaN	0.659306	0.602989	1.07311	0.796241	0.708609	0.537971
ubp36			+								0	NaN	1	0	NaN	NaN	1	0	NaN	1.70858	0.00856904	-2.47053	-3.27275	1.20071	0.0630041	-1.52575	-2.18828	NaN	1	0	NaN	NaN	1	0	NaN	NaN	1	0	NaN	NaN	1	0	NaN	0.374307	1	0.0581443	0.153679	0.0127437	1
imp3											0	NaN	1	0	NaN	NaN	1	0	NaN	NaN	1	0	NaN	NaN	1	0	NaN	NaN	1	0	NaN	NaN	1	0	NaN	NaN	1	0	NaN	NaN	1	0	NaN	NaN	1	0	NaN	NaN	1
rrp15			+								0	NaN	1	0	NaN	NaN	1	0	NaN	1.28241	0.0199228	-3.44506	-2.53357	0.238258	0.674252	-0.923959	-0.567922	NaN	1	0	NaN	NaN	1	0	NaN	NaN	1	0	NaN	NaN	1	0	NaN	NaN	1	0	NaN	NaN	1
rrp1			+								0	NaN	1	0	NaN	NaN	1	0	NaN	3.07194	0	-3.10905	-6.97372	0.75423	0.172044	-1.52209	-1.48144	NaN	1	0	NaN	NaN	1	0	NaN	NaN	1	0	NaN	NaN	1	0	NaN	0.283554	1	-0.0124944	-0.0380838	NaN	1
ell			+	+							0	NaN	1	0	NaN	NaN	1	0	NaN	2.01228	0.00492308	-2.72873	-3.96696	2.08492	0.0164667	-1.80846	-3.83635	NaN	1	0	NaN	NaN	1	0	NaN	NaN	1	0	NaN	NaN	1	0	NaN	0.125184	1	-0.319176	-0.600159	0.0875298	1
kat7			+								0	NaN	1	0	NaN	NaN	1	0	NaN	1.66726	0.0119385	-1.79389	-3.04217	NaN	1	0	NaN	NaN	1	0	NaN	NaN	1	0	NaN	NaN	1	0	NaN	NaN	1	0	NaN	NaN	1	0	NaN	NaN	1
tasp1			+	+							0	NaN	1	0	NaN	NaN	1	0	NaN	2.55446	0	-3.61939	-5.55503	4.30703	0	-4.59233	-13.2317	NaN	1	0	NaN	NaN	1	0	NaN	NaN	1	0	NaN	NaN	1	0	NaN	0.167403	1	-0.206799	-0.406275	0.874883	0.497731
st65g			+								0	NaN	1	0	NaN	NaN	1	0	NaN	2.65011	0	-3.31411	-5.75288	NaN	1	0	NaN	NaN	1	0	NaN	NaN	1	0	NaN	NaN	1	0	NaN	NaN	1	0	NaN	0.299244	1	-0.00175095	-0.00418127	NaN	1
cc017											0	NaN	1	0	NaN	NaN	1	0	NaN	NaN	1	0	NaN	NaN	1	0	NaN	NaN	1	0	NaN	NaN	1	0	NaN	NaN	1	0	NaN	NaN	1	0	NaN	NaN	1	0	NaN	NaN	1
zf106											0	NaN	1	0	NaN	NaN	1	0	NaN	NaN	1	0	NaN	NaN	1	0	NaN	NaN	1	0	NaN	NaN	1	0	NaN	NaN	1	0	NaN	NaN	1	0	NaN	NaN	1	0	NaN	NaN	1
rbm4				+							0	NaN	1	0	NaN	2.61428	0.0724138	-1.02792	-4.09601	NaN	1	0	NaN	1.92491	0.0296739	-0.792551	-2.82043	NaN	1	0	NaN	NaN	1	0	NaN	NaN	1	0	NaN	NaN	1	0	NaN	NaN	1	0	NaN	0.000687768	1
fbxw7											0	NaN	1	0	NaN	NaN	1	0	NaN	0.983784	0.0735845	-1.12149	-1.76787	NaN	1	0	NaN	NaN	1	0	NaN	NaN	1	0	NaN	NaN	1	0	NaN	NaN	1	0	NaN	NaN	1	0	NaN	NaN	1
grwd1											0	NaN	1	0	NaN	NaN	1	0	NaN	NaN	1	0	NaN	0.981685	0.0953452	-2.39174	-1.92579	NaN	1	0	NaN	NaN	1	0	NaN	NaN	1	0	NaN	NaN	1	0	NaN	NaN	1	0	NaN	NaN	1
rlp24			+								0	NaN	1	0	NaN	0.0630259	0.905573	-0.275902	-0.170159	4.54615	0	-5.9592	-15.7211	0.0777741	0.889709	-0.381474	-0.208747	NaN	1	0	NaN	NaN	1	0	NaN	NaN	1	0	NaN	NaN	1	0	NaN	0.0258235	1	-0.339903	-1.26111	NaN	1
fbx11											0	NaN	1	0	NaN	NaN	1	0	NaN	NaN	1	0	NaN	NaN	1	0	NaN	NaN	1	0	NaN	NaN	1	0	NaN	NaN	1	0	NaN	NaN	1	0	NaN	NaN	1	0	NaN	NaN	1
rb11a											0	NaN	1	0	NaN	NaN	1	0	NaN	NaN	1	0	NaN	1.1418	0.0811364	-1.23462	-2.02892	NaN	1	0	NaN	NaN	1	0	NaN	NaN	1	0	NaN	NaN	1	0	NaN	NaN	1	0	NaN	0.213336	1
aen			+								0	NaN	1	0	NaN	NaN	1	0	NaN	3.12595	0	-2.60068	-6.84253	NaN	1	0	NaN	NaN	1	0	NaN	NaN	1	0	NaN	NaN	1	0	NaN	NaN	1	0	NaN	0.259641	1	-0.0298303	-0.0923769	NaN	1
c8ap2			+	+							0	NaN	1	0	NaN	NaN	1	0	NaN	3.71624	0	-3.71725	-9.72265	3.61874	0	-3.63797	-9.26654	NaN	1	0	NaN	NaN	1	0	NaN	NaN	1	0	NaN	NaN	1	0	NaN	0.644534	0.734935	0.212582	0.596717	0.879599	0.528759
dhx33											0	NaN	1	0	NaN	NaN	1	0	NaN	NaN	1	0	NaN	NaN	1	0	NaN	NaN	1	0	NaN	NaN	1	0	NaN	NaN	1	0	NaN	NaN	1	0	NaN	NaN	1	0	NaN	NaN	1
ppm1d											0	NaN	1	0	NaN	NaN	1	0	NaN	NaN	1	0	NaN	0.958249	0.158017	-0.676162	-1.57118	NaN	1	0	NaN	NaN	1	0	NaN	NaN	1	0	NaN	NaN	1	0	NaN	NaN	1	0	NaN	0.0689124	1
utp6											0	NaN	1	0	NaN	NaN	1	0	NaN	NaN	1	0	NaN	NaN	1	0	NaN	NaN	1	0	NaN	NaN	1	0	NaN	NaN	1	0	NaN	NaN	1	0	NaN	NaN	1	0	NaN	NaN	1
mta70			+								0	NaN	1	0	NaN	NaN	1	0	NaN	3.79605	0	-1.80901	-7.8273	0.684805	0.215354	-1.15933	-1.33254	NaN	1	0	NaN	NaN	1	0	NaN	NaN	1	0	NaN	NaN	1	0	NaN	0.0584522	1	-0.306824	-0.931771	NaN	1
rrn3			+								0	NaN	1	0	NaN	NaN	1	0	NaN	1.27786	0.0275349	-1.34361	-2.2652	NaN	1	0	NaN	NaN	1	0	NaN	NaN	1	0	NaN	NaN	1	0	NaN	NaN	1	0	NaN	0.379722	1	0.156442	0.195377	NaN	1
sas10											0	NaN	1	0	NaN	NaN	1	0	NaN	0.895874	0.0825855	-1.45428	-1.69702	0.665299	0.255434	-0.786404	-1.23678	NaN	1	0	NaN	NaN	1	0	NaN	NaN	1	0	NaN	NaN	1	0	NaN	1.38447	0.0659823	1.78853	2.04155	1.29983	0.0984255
adip			+	+							0	NaN	1	0	NaN	NaN	1	0	NaN	1.91816	0.00563636	-2.56763	-3.72623	1.5545	0.0298994	-1.89589	-2.86556	NaN	1	0	NaN	NaN	1	0	NaN	NaN	1	0	NaN	NaN	1	0	NaN	0.402198	1	0.08395	0.210885	NaN	1
ch033			+								0	NaN	1	0	NaN	NaN	1	0	NaN	1.14979	0.0416349	-1.39142	-2.07955	0.463341	0.377234	-1.16101	-0.98141	NaN	1	0	NaN	NaN	1	0	NaN	NaN	1	0	NaN	NaN	1	0	NaN	0.00846667	1	-0.518822	-1.91462	NaN	1
cp088			+	+							0	NaN	1	0	NaN	NaN	1	0	NaN	1.67331	0.0123838	-1.50455	-2.95634	2.12354	0.0169431	-1.56893	-3.78798	NaN	1	0	NaN	NaN	1	0	NaN	NaN	1	0	NaN	NaN	1	0	NaN	0.246316	1	-0.0523351	-0.134061	0.463483	1
rfip5											0	NaN	1	0	NaN	NaN	1	0	NaN	NaN	1	0	NaN	0.19403	0.777065	-0.256213	-0.42231	NaN	1	0	NaN	NaN	1	0	NaN	NaN	1	0	NaN	NaN	1	0	NaN	NaN	1	0	NaN	NaN	1
kri1			+	+							0	NaN	1	0	NaN	NaN	1	0	NaN	2.57353	0	-2.5091	-5.25061	3.35512	0.00329825	-1.94901	-6.88358	NaN	1	0	NaN	NaN	1	0	NaN	NaN	1	0	NaN	NaN	1	0	NaN	0.635117	0.748977	0.187894	0.566019	0.14342	1
cenpu			+	+							0	NaN	1	0	NaN	NaN	1	0	NaN	2.04972	0.0046911	-1.93855	-3.82034	2.19288	0.0143119	-1.88324	-4.08903	NaN	1	0	NaN	NaN	1	0	NaN	NaN	1	0	NaN	NaN	1	0	NaN	0.191473	1	-0.0925001	-0.276755	0.165669	1
rfip1											0	NaN	1	0	NaN	NaN	1	0	NaN	NaN	1	0	NaN	0.540604	0.327046	-0.86721	-1.07287	NaN	1	0	NaN	NaN	1	0	NaN	NaN	1	0	NaN	NaN	1	0	NaN	NaN	1	0	NaN	NaN	1
at7l1											0	NaN	1	0	NaN	NaN	1	0	NaN	NaN	1	0	NaN	NaN	1	0	NaN	NaN	1	0	NaN	NaN	1	0	NaN	NaN	1	0	NaN	NaN	1	0	NaN	NaN	1	0	NaN	NaN	1
baz2b											0	NaN	1	0	NaN	NaN	1	0	NaN	NaN	1	0	NaN	0.312102	0.595399	0.629852	0.681401	NaN	1	0	NaN	NaN	1	0	NaN	NaN	1	0	NaN	NaN	1	0	NaN	NaN	1	0	NaN	NaN	1
zsc21			+								0	NaN	1	0	NaN	NaN	1	0	NaN	1.34053	0.021419	-1.60823	-2.43249	NaN	1	0	NaN	NaN	1	0	NaN	NaN	1	0	NaN	NaN	1	0	NaN	NaN	1	0	NaN	0.540223	0.786946	0.416237	0.529884	NaN	1
gfi1											0	NaN	1	0	NaN	NaN	1	0	NaN	NaN	1	0	NaN	NaN	1	0	NaN	NaN	1	0	NaN	NaN	1	0	NaN	NaN	1	0	NaN	NaN	1	0	NaN	NaN	1	0	NaN	NaN	1
dyh5			+				+				1	NaN	1	0	NaN	NaN	1	0	NaN	2.95123	0	-8.20759	-7.58812	NaN	1	0	NaN	NaN	1	0	NaN	NaN	1	0	NaN	NaN	1	0	NaN	NaN	1	0	NaN	4.34631	0	7.34041	13.1097	NaN	1
ki18b											0	NaN	1	0	NaN	NaN	1	0	NaN	0.38491	0.408987	-0.70371	-0.809343	NaN	1	0	NaN	NaN	1	0	NaN	NaN	1	0	NaN	NaN	1	0	NaN	NaN	1	0	NaN	NaN	1	0	NaN	NaN	1
cenpp			+								0	NaN	1	0	NaN	NaN	1	0	NaN	2.97206	0	-2.91407	-6.5606	0.935537	0.105639	-2.74366	-1.86487	NaN	1	0	NaN	NaN	1	0	NaN	NaN	1	0	NaN	NaN	1	0	NaN	0.912868	0.320524	0.951037	1.19249	0.805529	0.452984
ms18a			+	+							0	NaN	1	0	NaN	NaN	1	0	NaN	3.71869	0	-3.5959	-9.64776	3.51508	0.00361538	-1.77266	-7.04714	NaN	1	0	NaN	NaN	1	0	NaN	NaN	1	0	NaN	NaN	1	0	NaN	0.288126	1	-0.0129515	-0.0306928	0.142524	1
ms18b			+	+							0	NaN	1	0	NaN	NaN	1	0	NaN	2.59919	0	-2.83603	-5.44989	1.40329	0.0360821	-2.22072	-2.65152	NaN	1	0	NaN	NaN	1	0	NaN	NaN	1	0	NaN	NaN	1	0	NaN	0.35974	1	0.060503	0.132469	0.118287	1
incea			+	+							0	NaN	1	0	NaN	NaN	1	0	NaN	3.27683	0	-5.33265	-8.53349	3.19831	0	-4.5368	-7.98831	NaN	1	0	NaN	NaN	1	0	NaN	NaN	1	0	NaN	NaN	1	0	NaN	0.363982	1	0.0898387	0.150747	0.215453	1
hasp											0	NaN	1	0	NaN	NaN	1	0	NaN	NaN	1	0	NaN	NaN	1	0	NaN	NaN	1	0	NaN	NaN	1	0	NaN	NaN	1	0	NaN	NaN	1	0	NaN	NaN	1	0	NaN	NaN	1
zch18			+	+							0	NaN	1	0	NaN	NaN	1	0	NaN	2.05265	0.00467836	-3.03791	-4.12058	2.12368	0.0167458	-1.71838	-3.8695	NaN	1	0	NaN	NaN	1	0	NaN	NaN	1	0	NaN	NaN	1	0	NaN	0.214891	1	-0.0638765	-0.203149	0.0428017	1
bop1b											0	NaN	1	0	NaN	NaN	1	0	NaN	NaN	1	0	NaN	NaN	1	0	NaN	NaN	1	0	NaN	NaN	1	0	NaN	NaN	1	0	NaN	NaN	1	0	NaN	NaN	1	0	NaN	NaN	1
bore1				+							0	NaN	1	0	NaN	1.16112	0.217057	2.52608	2.24934	NaN	1	0	NaN	1.21762	0.0496502	2.83541	2.3745	NaN	1	0	NaN	NaN	1	0	NaN	NaN	1	0	NaN	NaN	1	0	NaN	NaN	1	0	NaN	NaN	1
brx1											0	NaN	1	0	NaN	NaN	1	0	NaN	NaN	1	0	NaN	0.694315	0.20769	-1.25175	-1.35869	NaN	1	0	NaN	NaN	1	0	NaN	NaN	1	0	NaN	NaN	1	0	NaN	NaN	1	0	NaN	NaN	1
dctn1											0	NaN	1	0	NaN	0.79289	0.368412	-0.931815	-1.44988	NaN	1	0	NaN	NaN	1	0	NaN	NaN	1	0	NaN	NaN	1	0	NaN	NaN	1	0	NaN	NaN	1	0	NaN	NaN	1	0	NaN	NaN	1
gnl3				+				+			1	NaN	1	0	NaN	NaN	1	0	NaN	NaN	1	0	NaN	2.58654	0.00491139	-2.52179	-5.28969	NaN	1	0	NaN	NaN	1	0	NaN	NaN	1	0	NaN	NaN	1	0	NaN	NaN	1	0	NaN	3.16538	0
k2c8											0	NaN	1	0	NaN	NaN	1	0	NaN	0.638291	0.168235	-1.56917	-1.29794	0.336665	0.562867	-0.620404	-0.720678	NaN	1	0	NaN	NaN	1	0	NaN	NaN	1	0	NaN	NaN	1	0	NaN	0.0872106	1	-0.447279	-0.833011	0.120095	1
kc1a											0	NaN	1	0	NaN	NaN	1	0	NaN	NaN	1	0	NaN	NaN	1	0	NaN	NaN	1	0	NaN	NaN	1	0	NaN	NaN	1	0	NaN	NaN	1	0	NaN	NaN	1	0	NaN	NaN	1
mk16b			+	+							0	NaN	1	0	NaN	NaN	1	0	NaN	3.42187	0	-6.10128	-9.37072	3.42157	0	-5.05381	-9.08029	NaN	1	0	NaN	NaN	1	0	NaN	NaN	1	0	NaN	NaN	1	0	NaN	0.12003	1	-0.204587	-0.560738	0.128847	1
ncdn											0	NaN	1	0	NaN	0.442581	0.56384	-0.72529	-0.902446	NaN	1	0	NaN	0.272478	0.637631	0.613924	0.611975	NaN	1	0	NaN	1.19773	0.112092	0.796455	1.54892	NaN	1	0	NaN	0.336732	1	0.0711644	0.091855	NaN	1	0	NaN	NaN	1
nol11			+								0	NaN	1	0	NaN	NaN	1	0	NaN	2.07466	0.00473373	-3.0157	-4.16814	1.0666	0.0744	-2.49251	-2.08003	NaN	1	0	NaN	NaN	1	0	NaN	NaN	1	0	NaN	NaN	1	0	NaN	0.134401	1	-0.25987	-0.540616	NaN	1
npat			+	+							0	NaN	1	0	NaN	NaN	1	0	NaN	2.6948	0	-4.6621	-6.20292	3.77028	0	-4.7433	-10.5637	NaN	1	0	NaN	NaN	1	0	NaN	NaN	1	0	NaN	NaN	1	0	NaN	1.1047	0.311194	0.39618	1.20817	0.429732	1
npl1b											0	NaN	1	0	NaN	NaN	1	0	NaN	NaN	1	0	NaN	0.194827	0.769342	0.351896	0.443521	NaN	1	0	NaN	NaN	1	0	NaN	NaN	1	0	NaN	NaN	1	0	NaN	NaN	1	0	NaN	NaN	1
nud16											0	NaN	1	0	NaN	NaN	1	0	NaN	1.00733	0.056473	-1.71202	-1.90765	0.716228	0.202777	-1.07722	-1.36791	NaN	1	0	NaN	NaN	1	0	NaN	NaN	1	0	NaN	NaN	1	0	NaN	NaN	1	0	NaN	NaN	1
pab2a			+								0	NaN	1	0	NaN	NaN	1	0	NaN	3.37229	0	-4.20512	-8.56201	0.415697	0.426482	-1.32742	-0.909851	NaN	1	0	NaN	NaN	1	0	NaN	NaN	1	0	NaN	NaN	1	0	NaN	0.694936	0.541193	1.498	0.878112	NaN	1
pcm1			+	+				+			1	NaN	1	0	NaN	NaN	1	0	NaN	1.4896	0.0130704	-2.71973	-2.8763	1.76268	0.0161611	-2.57156	-3.40027	NaN	1	0	NaN	NaN	1	0	NaN	NaN	1	0	NaN	NaN	1	0	NaN	1.49503	0.093069	0.695002	1.86023	2.54928	0.0116842
pesc			+								0	NaN	1	0	NaN	NaN	1	0	NaN	1.93169	0.00479144	-3.25296	-3.87472	1.04682	0.0826667	-2.09035	-2.01364	NaN	1	0	NaN	NaN	1	0	NaN	NaN	1	0	NaN	NaN	1	0	NaN	0.0605225	1	-0.261903	-0.873507	0.0168233	1
phf10			+	+							0	NaN	1	0	NaN	NaN	1	0	NaN	3.47008	0	-5.86746	-9.53908	3.51083	0	-5.00679	-9.46288	NaN	1	0	NaN	NaN	1	0	NaN	NaN	1	0	NaN	NaN	1	0	NaN	0.223781	1	-0.103654	-0.209963	0.200583	1
rb24a											0	NaN	1	0	NaN	NaN	1	0	NaN	NaN	1	0	NaN	NaN	1	0	NaN	NaN	1	0	NaN	NaN	1	0	NaN	NaN	1	0	NaN	NaN	1	0	NaN	NaN	1	0	NaN	NaN	1
rbp4b			+								0	NaN	1	0	NaN	NaN	1	0	NaN	1.55176	0.012	-2.52642	-2.97259	1.14627	0.0607137	-2.37067	-2.2102	NaN	1	0	NaN	NaN	1	0	NaN	NaN	1	0	NaN	NaN	1	0	NaN	NaN	1	0	NaN	0.46471	1
ro32											0	NaN	1	0	NaN	NaN	1	0	NaN	NaN	1	0	NaN	NaN	1	0	NaN	NaN	1	0	NaN	NaN	1	0	NaN	NaN	1	0	NaN	NaN	1	0	NaN	NaN	1	0	NaN	NaN	1
smd3			+								0	NaN	1	0	NaN	0.616917	0.406687	-1.13766	-1.22542	4.22663	0	-2.68693	-10.6846	NaN	1	0	NaN	NaN	1	0	NaN	NaN	1	0	NaN	NaN	1	0	NaN	NaN	1	0	NaN	1.44221	0.054037	2.02404	2.16681	NaN	1
snf5			+	+							0	NaN	1	0	NaN	NaN	1	0	NaN	4.1705	0	-5.30868	-12.9727	3.13438	0	-5.14116	-7.89873	NaN	1	0	NaN	NaN	1	0	NaN	NaN	1	0	NaN	NaN	1	0	NaN	0.0585344	1	-0.280198	-0.905129	0.0558307	1
fbw1a											0	NaN	1	0	NaN	0.083133	0.892356	0.14401	0.201995	NaN	1	0	NaN	0.864591	0.157994	0.999917	1.56744	NaN	1	0	NaN	NaN	1	0	NaN	NaN	1	0	NaN	NaN	1	0	NaN	NaN	1	0	NaN	NaN	1
tri33			+								0	NaN	1	0	NaN	NaN	1	0	NaN	2.24949	0.00414371	-1.97777	-4.25203	0.944205	0.108803	-2.01601	-1.83468	NaN	1	0	NaN	NaN	1	0	NaN	NaN	1	0	NaN	NaN	1	0	NaN	0.00167591	1	-1.4186	-3.67537	0.00103874	1
wdr61											0	NaN	1	0	NaN	NaN	1	0	NaN	0.469184	0.278346	-1.32659	-1.00179	NaN	1	0	NaN	NaN	1	0	NaN	NaN	1	0	NaN	NaN	1	0	NaN	NaN	1	0	NaN	NaN	1	0	NaN	NaN	1
wdr75			+								0	NaN	1	0	NaN	NaN	1	0	NaN	2.93142	0	-3.20298	-6.56773	0.266665	0.628618	-0.954494	-0.623595	NaN	1	0	NaN	NaN	1	0	NaN	NaN	1	0	NaN	NaN	1	0	NaN	0.25507	1	-0.0596358	-0.119555	NaN	1
zg53			+	+							0	NaN	1	0	NaN	NaN	1	0	NaN	3.38781	0	-6.09433	-9.21046	1.26134	0.0425072	-3.91702	-2.51519	NaN	1	0	NaN	NaN	1	0	NaN	NaN	1	0	NaN	NaN	1	0	NaN	0.0782978	1	-0.0597986	-0.388397	0.00365951	1
smrd1			+	+							0	NaN	1	0	NaN	NaN	1	0	NaN	2.17895	0.00382051	-3.35588	-4.48462	1.87792	0.0162813	-2.6508	-3.65656	NaN	1	0	NaN	NaN	1	0	NaN	NaN	1	0	NaN	NaN	1	0	NaN	0.278428	1	-0.0171127	-0.0503318	0.0828227	1
eaf2			+								0	NaN	1	0	NaN	NaN	1	0	NaN	1.85546	0.00525773	-4.04854	-3.78659	0.276725	0.621664	-0.963604	-0.642909	NaN	1	0	NaN	NaN	1	0	NaN	NaN	1	0	NaN	NaN	1	0	NaN	0.360092	1	0.061217	0.133397	NaN	1
dreb											0	NaN	1	0	NaN	1.04941	0.29901	-1.46793	-1.93868	NaN	1	0	NaN	0.943293	0.116931	-1.5578	-1.78541	NaN	1	0	NaN	0.0604674	1	-0.505049	-1.04105	NaN	1	0	NaN	NaN	1	0	NaN	NaN	1	0	NaN	0.124762	1
ipo5			+	+							0	NaN	1	0	NaN	NaN	1	0	NaN	3.89544	0	-5.07145	-11.3504	2.84955	0.00289231	-3.3571	-6.37054	NaN	1	0	NaN	NaN	1	0	NaN	NaN	1	0	NaN	NaN	1	0	NaN	0.0414757	1	-0.17525	-0.839771	0.266345	1
tadbp											0	NaN	1	0	NaN	NaN	1	0	NaN	NaN	1	0	NaN	NaN	1	0	NaN	NaN	1	0	NaN	NaN	1	0	NaN	NaN	1	0	NaN	NaN	1	0	NaN	NaN	1	0	NaN	NaN	1
arid2			+	+							0	NaN	1	0	NaN	NaN	1	0	NaN	2.62407	0	-5.21952	-6.05578	3.34171	0	-5.66235	-8.89873	NaN	1	0	NaN	NaN	1	0	NaN	NaN	1	0	NaN	NaN	1	0	NaN	0.181487	1	-0.145077	-0.3372	0.132755	1
myh10											0	NaN	1	0	NaN	NaN	1	0	NaN	NaN	1	0	NaN	NaN	1	0	NaN	NaN	1	0	NaN	NaN	1	0	NaN	NaN	1	0	NaN	NaN	1	0	NaN	NaN	1	0	NaN	NaN	1
nle1			+								0	NaN	1	0	NaN	NaN	1	0	NaN	2.10902	0.00465116	-2.43958	-4.1127	NaN	1	0	NaN	NaN	1	0	NaN	NaN	1	0	NaN	NaN	1	0	NaN	NaN	1	0	NaN	0.0296939	1	-0.239876	-1.05623	NaN	1
sall4			+	+							0	NaN	1	0	NaN	NaN	1	0	NaN	3.59225	0	-6.25377	-10.2375	2.36591	0.00479012	-5.32652	-5.25685	NaN	1	0	NaN	NaN	1	0	NaN	NaN	1	0	NaN	NaN	1	0	NaN	0.131614	1	-0.581395	-0.624241	0.168369	1
numa1											0	NaN	1	0	NaN	NaN	1	0	NaN	0.769868	0.122771	-1.19497	-1.46664	0.150386	0.817856	-0.384664	-0.365076	NaN	1	0	NaN	NaN	1	0	NaN	NaN	1	0	NaN	NaN	1	0	NaN	0.368152	1	0.131612	0.167867	NaN	1
ubql4			+	+							0	NaN	1	0	NaN	NaN	1	0	NaN	1.68701	0.00815936	-2.29076	-3.19683	1.91945	0.0156692	-2.15755	-3.62883	NaN	1	0	NaN	NaN	1	0	NaN	NaN	1	0	NaN	NaN	1	0	NaN	0.00399822	1	-0.688405	-2.46845	0.012142	1
plin3											0	NaN	1	0	NaN	NaN	1	0	NaN	NaN	1	0	NaN	NaN	1	0	NaN	NaN	1	0	NaN	NaN	1	0	NaN	NaN	1	0	NaN	NaN	1	0	NaN	NaN	1	0	NaN	NaN	1
wdr43			+	+							0	NaN	1	0	NaN	NaN	1	0	NaN	2.1318	0.00374843	-3.52961	-4.39536	3.34164	0	-3.83303	-8.2776	NaN	1	0	NaN	NaN	1	0	NaN	NaN	1	0	NaN	NaN	1	0	NaN	0.0262054	1	-0.523111	-1.44292	0.0191612	1
ptbp1											0	NaN	1	0	NaN	NaN	1	0	NaN	NaN	1	0	NaN	0.512437	0.370418	-0.66497	-0.99425	NaN	1	0	NaN	NaN	1	0	NaN	NaN	1	0	NaN	NaN	1	0	NaN	NaN	1	0	NaN	NaN	1
rab5b				+							0	NaN	1	0	NaN	1.34026	0.199548	2.28251	2.54579	NaN	1	0	NaN	1.49869	0.0302118	3.3691	2.95453	NaN	1	0	NaN	NaN	1	0	NaN	NaN	1	0	NaN	NaN	1	0	NaN	NaN	1	0	NaN	NaN	1
ima7											0	NaN	1	0	NaN	NaN	1	0	NaN	NaN	1	0	NaN	NaN	1	0	NaN	NaN	1	0	NaN	NaN	1	0	NaN	NaN	1	0	NaN	NaN	1	0	NaN	NaN	1	0	NaN	NaN	1
k1c19											0	NaN	1	0	NaN	NaN	1	0	NaN	NaN	1	0	NaN	NaN	1	0	NaN	NaN	1	0	NaN	NaN	1	0	NaN	NaN	1	0	NaN	NaN	1	0	NaN	NaN	1	0	NaN	NaN	1
arp5l											0	NaN	1	0	NaN	0.408463	0.572492	-0.69916	-0.845822	NaN	1	0	NaN	NaN	1	0	NaN	NaN	1	0	NaN	NaN	1	0	NaN	NaN	1	0	NaN	NaN	1	0	NaN	NaN	1	0	NaN	NaN	1
mlf2			+				+				1	NaN	1	0	NaN	NaN	1	0	NaN	2.205	0.00796491	-0.940069	-3.37446	0.0377496	0.946188	-0.0821635	-0.0980123	NaN	1	0	NaN	NaN	1	0	NaN	NaN	1	0	NaN	NaN	1	0	NaN	2.84491	0	2.77383	5.27865	NaN	1
ythd1											0	NaN	1	0	NaN	NaN	1	0	NaN	0.313244	0.519046	-0.608439	-0.680711	NaN	1	0	NaN	NaN	1	0	NaN	NaN	1	0	NaN	NaN	1	0	NaN	NaN	1	0	NaN	NaN	1	0	NaN	NaN	1
chd7			+								0	NaN	1	0	NaN	NaN	1	0	NaN	3.31053	0	-3.60145	-8.04834	NaN	1	0	NaN	NaN	1	0	NaN	NaN	1	0	NaN	NaN	1	0	NaN	NaN	1	0	NaN	0.940648	0.259826	1.77963	1.31298	NaN	1
vigln			+								0	NaN	1	0	NaN	NaN	1	0	NaN	1.42304	0.0178729	-1.81876	-2.61742	0.5353	0.389118	-0.466095	-0.963102	NaN	1	0	NaN	NaN	1	0	NaN	NaN	1	0	NaN	NaN	1	0	NaN	0.769193	0.498497	0.709229	0.938479	0.737806	0.551716
tcp4											0	NaN	1	0	NaN	1.36568	0.164945	-3.41331	-2.69301	NaN	1	0	NaN	1.09871	0.0696535	-2.61533	-2.14502	NaN	1	0	NaN	NaN	1	0	NaN	NaN	1	0	NaN	NaN	1	0	NaN	NaN	1	0	NaN	NaN	1
srrm2											0	NaN	1	0	NaN	0.389397	0.571601	-1.04136	-0.848394	1.02768	0.0584757	-1.42064	-1.89653	1.02037	0.0898986	-1.91869	-1.95248	NaN	1	0	NaN	NaN	1	0	NaN	NaN	1	0	NaN	NaN	1	0	NaN	0.358488	1	0.0911503	0.140556	0.333369	1
smca2			+								0	NaN	1	0	NaN	NaN	1	0	NaN	2.65974	0	-4.09156	-5.97926	0.74372	0.171394	-1.83957	-1.4894	NaN	1	0	NaN	NaN	1	0	NaN	NaN	1	0	NaN	NaN	1	0	NaN	0.0401727	1	-0.277974	-1.03078	NaN	1
hnrpu											0	NaN	1	0	NaN	NaN	1	0	NaN	NaN	1	0	NaN	NaN	1	0	NaN	NaN	1	0	NaN	NaN	1	0	NaN	NaN	1	0	NaN	NaN	1	0	NaN	NaN	1	0	NaN	NaN	1
dock7											0	NaN	1	0	NaN	NaN	1	0	NaN	NaN	1	0	NaN	NaN	1	0	NaN	NaN	1	0	NaN	NaN	1	0	NaN	NaN	1	0	NaN	NaN	1	0	NaN	NaN	1	0	NaN	NaN	1
cstf2											0	NaN	1	0	NaN	NaN	1	0	NaN	NaN	1	0	NaN	0.135156	0.838462	0.317902	0.328607	NaN	1	0	NaN	NaN	1	0	NaN	NaN	1	0	NaN	NaN	1	0	NaN	NaN	1	0	NaN	NaN	1
ppil1											0	NaN	1	0	NaN	NaN	1	0	NaN	NaN	1	0	NaN	NaN	1	0	NaN	NaN	1	0	NaN	NaN	1	0	NaN	NaN	1	0	NaN	NaN	1	0	NaN	NaN	1	0	NaN	NaN	1
taf10											0	NaN	1	0	NaN	NaN	1	0	NaN	NaN	1	0	NaN	NaN	1	0	NaN	NaN	1	0	NaN	NaN	1	0	NaN	NaN	1	0	NaN	NaN	1	0	NaN	NaN	1	0	NaN	NaN	1
u3ip2			+	+							0	NaN	1	0	NaN	NaN	1	0	NaN	1.1984	0.0254819	-3.0187	-2.35108	1.69366	0.0166667	-3.76739	-3.39636	NaN	1	0	NaN	NaN	1	0	NaN	NaN	1	0	NaN	NaN	1	0	NaN	0.810883	0.64999	0.197999	0.733037	0.260575	1
hdac2			+	+							0	NaN	1	0	NaN	NaN	1	0	NaN	1.58326	0.0131166	-1.74736	-2.87964	1.47624	0.0294607	-2.94434	-2.87343	NaN	1	0	NaN	NaN	1	0	NaN	NaN	1	0	NaN	NaN	1	0	NaN	0.283502	1	-0.0270081	-0.0456595	0.270281	1
s30bp											0	NaN	1	0	NaN	0.35342	0.62172	-0.755151	-0.764052	0.716908	0.172748	-0.701238	-1.2816	NaN	1	0	NaN	NaN	1	0	NaN	NaN	1	0	NaN	NaN	1	0	NaN	NaN	1	0	NaN	NaN	1	0	NaN	NaN	1
daxx											0	NaN	1	0	NaN	NaN	1	0	NaN	NaN	1	0	NaN	NaN	1	0	NaN	NaN	1	0	NaN	NaN	1	0	NaN	NaN	1	0	NaN	NaN	1	0	NaN	NaN	1	0	NaN	NaN	1
tdif1											0	NaN	1	0	NaN	NaN	1	0	NaN	0.409754	0.369117	-0.756877	-0.855746	NaN	1	0	NaN	NaN	1	0	NaN	NaN	1	0	NaN	NaN	1	0	NaN	NaN	1	0	NaN	NaN	1	0	NaN	NaN	1
pr40a			+								0	NaN	1	0	NaN	NaN	1	0	NaN	1.69653	0.00898413	-2.10853	-3.1769	NaN	1	0	NaN	NaN	1	0	NaN	NaN	1	0	NaN	NaN	1	0	NaN	NaN	1	0	NaN	0.400765	1	0.0933743	0.214202	NaN	1
cul5											0	NaN	1	0	NaN	NaN	1	0	NaN	NaN	1	0	NaN	NaN	1	0	NaN	NaN	1	0	NaN	NaN	1	0	NaN	NaN	1	0	NaN	NaN	1	0	NaN	NaN	1	0	NaN	NaN	1
lc7l2											0	NaN	1	0	NaN	0.733296	0.369909	1.44805	1.44098	0.522202	0.22945	-1.41226	-1.09602	0.814556	0.159207	1.38451	1.56129	NaN	1	0	NaN	NaN	1	0	NaN	NaN	1	0	NaN	NaN	1	0	NaN	NaN	1	0	NaN	NaN	1
acinu			+								0	NaN	1	0	NaN	0.160028	0.86601	0.074014	0.270526	4.20207	0	-4.16961	-12.3198	0.900054	0.278314	0.309631	1.18876	NaN	1	0	NaN	0.821676	0.230925	1.16917	1.0761	NaN	1	0	NaN	0.86594	0.232212	1.24319	1.15385	0.717581	0.532847	0.963032	0.888268	0.702684	0.552254
sin3a			+								0	NaN	1	0	NaN	NaN	1	0	NaN	2.48573	0.00379618	-1.53235	-4.45834	NaN	1	0	NaN	NaN	1	0	NaN	NaN	1	0	NaN	NaN	1	0	NaN	NaN	1	0	NaN	0.255228	1	-0.0294895	-0.0989785	NaN	1
ei2bg											0	NaN	1	0	NaN	0.69497	0.3969	-0.766273	-1.27216	NaN	1	0	NaN	NaN	1	0	NaN	NaN	1	0	NaN	NaN	1	0	NaN	NaN	1	0	NaN	NaN	1	0	NaN	NaN	1	0	NaN	NaN	1
yets2											0	NaN	1	0	NaN	NaN	1	0	NaN	NaN	1	0	NaN	NaN	1	0	NaN	NaN	1	0	NaN	NaN	1	0	NaN	NaN	1	0	NaN	NaN	1	0	NaN	NaN	1	0	NaN	NaN	1
mta1											0	NaN	1	0	NaN	NaN	1	0	NaN	0.62239	0.172847	-1.73276	-1.28164	0.974123	0.0918996	-2.7711	-1.93394	NaN	1	0	NaN	NaN	1	0	NaN	NaN	1	0	NaN	NaN	1	0	NaN	NaN	1	0	NaN	NaN	1
cdk11											0	NaN	1	0	NaN	NaN	1	0	NaN	NaN	1	0	NaN	NaN	1	0	NaN	NaN	1	0	NaN	NaN	1	0	NaN	NaN	1	0	NaN	NaN	1	0	NaN	NaN	1	0	NaN	NaN	1
cenpc			+	+							0	NaN	1	0	NaN	NaN	1	0	NaN	3.55348	0	-5.07815	-9.6835	3.92475	0	-4.84398	-11.3808	NaN	1	0	NaN	NaN	1	0	NaN	NaN	1	0	NaN	NaN	1	0	NaN	0.476069	0.951844	0.0888672	0.303845	0.14984	1
nolc1			+	+							0	NaN	1	0	NaN	NaN	1	0	NaN	3.26267	0	-7.96764	-8.94328	3.62837	0	-8.15608	-10.842	NaN	1	0	NaN	NaN	1	0	NaN	NaN	1	0	NaN	NaN	1	0	NaN	0.562725	0.87154	0.125765	0.431302	1.21686	0.320762
zmym2											0	NaN	1	0	NaN	NaN	1	0	NaN	NaN	1	0	NaN	NaN	1	0	NaN	NaN	1	0	NaN	NaN	1	0	NaN	NaN	1	0	NaN	NaN	1	0	NaN	NaN	1	0	NaN	NaN	1
bms1			+								0	NaN	1	0	NaN	0.144237	0.830191	-0.219624	-0.330143	1.17107	0.028763	-2.42696	-2.25878	0.483904	0.390604	0.690365	0.95831	NaN	1	0	NaN	NaN	1	0	NaN	NaN	1	0	NaN	NaN	1	0	NaN	NaN	1	0	NaN	NaN	1
nop14											0	NaN	1	0	NaN	NaN	1	0	NaN	0.467634	0.29094	-0.968902	-0.972135	NaN	1	0	NaN	NaN	1	0	NaN	NaN	1	0	NaN	NaN	1	0	NaN	NaN	1	0	NaN	NaN	1	0	NaN	NaN	1
bud13											0	NaN	1	0	NaN	NaN	1	0	NaN	NaN	1	0	NaN	NaN	1	0	NaN	NaN	1	0	NaN	NaN	1	0	NaN	NaN	1	0	NaN	NaN	1	0	NaN	NaN	1	0	NaN	NaN	1
kat8											0	NaN	1	0	NaN	NaN	1	0	NaN	NaN	1	0	NaN	0.276611	0.644695	-0.484102	-0.602869	NaN	1	0	NaN	NaN	1	0	NaN	NaN	1	0	NaN	NaN	1	0	NaN	NaN	1	0	NaN	NaN	1
adnp			+								0	NaN	1	0	NaN	NaN	1	0	NaN	1.98748	0.00451977	-3.49547	-4.03841	0.441854	0.41336	-0.966452	-0.930176	NaN	1	0	NaN	NaN	1	0	NaN	NaN	1	0	NaN	NaN	1	0	NaN	0.00213471	1	-1.2223	-3.35806	2.78991e-06	1
zmym3			+	+							0	NaN	1	0	NaN	NaN	1	0	NaN	2.29608	0.00181295	-3.70981	-4.85041	2.34144	0.0113267	-2.03419	-4.47855	NaN	1	0	NaN	NaN	1	0	NaN	NaN	1	0	NaN	NaN	1	0	NaN	0.039566	1	-0.490946	-1.23532	0.0101594	1
zn835											0	NaN	1	0	NaN	NaN	1	0	NaN	NaN	1	0	NaN	NaN	1	0	NaN	NaN	1	0	NaN	NaN	1	0	NaN	NaN	1	0	NaN	NaN	1	0	NaN	NaN	1	0	NaN	NaN	1
flnb											0	NaN	1	0	NaN	NaN	1	0	NaN	NaN	1	0	NaN	NaN	1	0	NaN	NaN	1	0	NaN	NaN	1	0	NaN	NaN	1	0	NaN	NaN	1	0	NaN	NaN	1	0	NaN	NaN	1
m18bp			+								0	NaN	1	0	NaN	NaN	1	0	NaN	3.58265	0	-2.608	-8.299	1.18261	0.0605167	-1.86857	-2.21701	NaN	1	0	NaN	NaN	1	0	NaN	NaN	1	0	NaN	NaN	1	0	NaN	0.229038	1	-0.0363121	-0.145706	0.0420525	1
myof											0	NaN	1	0	NaN	NaN	1	0	NaN	NaN	1	0	NaN	NaN	1	0	NaN	NaN	1	0	NaN	NaN	1	0	NaN	NaN	1	0	NaN	NaN	1	0	NaN	NaN	1	0	NaN	NaN	1
ari1a			+								0	NaN	1	0	NaN	NaN	1	0	NaN	2.33186	0.00227451	-2.31629	-4.57962	NaN	1	0	NaN	NaN	1	0	NaN	NaN	1	0	NaN	NaN	1	0	NaN	NaN	1	0	NaN	NaN	1	0	NaN	NaN	1
nsd1			+	+							0	NaN	1	0	NaN	NaN	1	0	NaN	2.93442	0	-3.68823	-6.75982	3.15252	0.00368627	-2.92376	-7.13269	NaN	1	0	NaN	NaN	1	0	NaN	NaN	1	0	NaN	NaN	1	0	NaN	0.411471	1	0.0956179	0.231335	0.11356	1
tcf20											0	NaN	1	0	NaN	NaN	1	0	NaN	NaN	1	0	NaN	NaN	1	0	NaN	NaN	1	0	NaN	NaN	1	0	NaN	NaN	1	0	NaN	NaN	1	0	NaN	NaN	1	0	NaN	NaN	1
wdr33											0	NaN	1	0	NaN	NaN	1	0	NaN	0.560493	0.211534	-1.30281	-1.1516	NaN	1	0	NaN	NaN	1	0	NaN	NaN	1	0	NaN	NaN	1	0	NaN	NaN	1	0	NaN	NaN	1	0	NaN	NaN	1
ep300											0	NaN	1	0	NaN	NaN	1	0	NaN	NaN	1	0	NaN	NaN	1	0	NaN	NaN	1	0	NaN	NaN	1	0	NaN	NaN	1	0	NaN	NaN	1	0	NaN	NaN	1	0	NaN	NaN	1
cenpo			+								0	NaN	1	0	NaN	NaN	1	0	NaN	1.61958	0.0133525	-1.57725	-2.89117	NaN	1	0	NaN	NaN	1	0	NaN	NaN	1	0	NaN	NaN	1	0	NaN	NaN	1	0	NaN	0.979833	0.413098	0.35635	1.05262	NaN	1
rpab5			+				+				1	NaN	1	0	NaN	NaN	1	0	NaN	3.13354	0	-4.95588	-7.85027	NaN	1	0	NaN	NaN	1	0	NaN	NaN	1	0	NaN	NaN	1	0	NaN	NaN	1	0	NaN	2.45036	0.00118033	3.89293	4.49208	NaN	1
ccnc			+	+			+	+			2	NaN	1	0	NaN	NaN	1	0	NaN	3.77595	0	-6.03851	-11.1237	3.02579	0.00376	-4.14852	-7.22236	NaN	1	0	NaN	NaN	1	0	NaN	NaN	1	0	NaN	NaN	1	0	NaN	2.34812	0.00194595	2.00676	3.84073	2.00578	0.01184
cdk8			+	+			+	+			2	NaN	1	0	NaN	NaN	1	0	NaN	4.21825	0	-6.61335	-13.933	2.48228	0.00531507	-5.33137	-5.6136	NaN	1	0	NaN	NaN	1	0	NaN	NaN	1	0	NaN	NaN	1	0	NaN	2.14842	0.00678049	1.81468	3.38043	1.91998	0.0160519
mtbp			+	+			+	+			2	NaN	1	0	NaN	NaN	1	0	NaN	3.61369	0	-8.58263	-10.8322	3.86468	0	-7.04966	-11.9317	NaN	1	0	NaN	NaN	1	0	NaN	NaN	1	0	NaN	NaN	1	0	NaN	1.61169	0.0345769	1.52606	2.36459	2.12183	0.00620896
ticrr			+	+			+	+			2	NaN	1	0	NaN	NaN	1	0	NaN	4.97561	0	-6.55525	-19.3147	5.07449	0	-5.84013	-19.3748	NaN	1	0	NaN	NaN	1	0	NaN	NaN	1	0	NaN	NaN	1	0	NaN	1.8332	0.0211368	1.66504	2.7684	1.85022	0.0188718
orc2			+	+			+	+			2	NaN	1	0	NaN	NaN	1	0	NaN	4.77312	0	-4.10138	-15.2811	3.2975	0	-4.87745	-8.49367	NaN	1	0	NaN	NaN	1	0	NaN	NaN	1	0	NaN	NaN	1	0	NaN	2.82718	0.00104348	1.11215	4.08157	3.05379	0
orc4			+	+			+	+			2	NaN	1	0	NaN	NaN	1	0	NaN	3.23106	0	-4.23128	-8.01395	2.75607	0.00280597	-4.14997	-6.3003	NaN	1	0	NaN	NaN	1	0	NaN	NaN	1	0	NaN	NaN	1	0	NaN	2.87761	0.0053	0.738813	3.50058	3.3851	0
orc3			+	+			+	+			2	NaN	1	0	NaN	NaN	1	0	NaN	7.21982	0	-5.26125	-34.4587	4.77363	0	-3.93785	-15.0511	NaN	1	0	NaN	NaN	1	0	NaN	NaN	1	0	NaN	NaN	1	0	NaN	3.71545	0	0.940442	5.07467	3.98509	0
orc5			+	+			+	+			2	NaN	1	0	NaN	NaN	1	0	NaN	4.48915	0	-3.89316	-13.4974	4.01868	0	-3.66792	-11.0012	NaN	1	0	NaN	NaN	1	0	NaN	NaN	1	0	NaN	NaN	1	0	NaN	2.35252	0.01	0.896503	3.11069	2.64487	0.00196825
orc1			+	+			+	+			2	NaN	1	0	NaN	NaN	1	0	NaN	2.43872	0	-4.08773	-5.31222	2.35779	0.00445977	-3.93989	-5.05773	NaN	1	0	NaN	NaN	1	0	NaN	NaN	1	0	NaN	NaN	1	0	NaN	2.71632	0.0019726	1.08662	3.87244	3.5114	0
cdc6			+				+				1	NaN	1	0	NaN	NaN	1	0	NaN	3.10655	0	-7.98577	-8.23234	NaN	1	0	NaN	NaN	1	0	NaN	NaN	1	0	NaN	NaN	1	0	NaN	NaN	1	0	NaN	3.89084	0	7.76923	10.5621	NaN	1
fen1b			+				+				1	NaN	1	0	NaN	NaN	1	0	NaN	1.79193	0.00631481	-2.7828	-3.49638	1.06796	0.0827612	-1.76298	-2.01282	NaN	1	0	NaN	NaN	1	0	NaN	NaN	1	0	NaN	NaN	1	0	NaN	1.63767	0.02716	2.43795	2.55741	NaN	1
dpoa2			+	+			+	+			2	NaN	1	0	NaN	NaN	1	0	NaN	2.90896	0	-4.38275	-6.87246	2.22858	0.00898925	-3.78881	-4.68374	NaN	1	0	NaN	NaN	1	0	NaN	NaN	1	0	NaN	NaN	1	0	NaN	3.33814	0	3.50135	7.03533	3.14331	0
rev1	+		+	+	+						1	4.45692	0	2.46304	11.1215	1.22331	0.222048	1.72936	2.26319	3.1326	0	1.80941	6.15262	1.74223	0.0205316	1.98832	3.23445	NaN	1	0	NaN	NaN	1	0	NaN	2.13436	0.0039322	2.29313	3.48856	NaN	1	0	NaN	NaN	1	0	NaN	NaN	1
mukb	+		+								0	4.15126	0	3.02127	10.8693	NaN	1	0	NaN	1.11008	0.0421196	1.70145	2.07302	NaN	1	0	NaN	NaN	1	0	NaN	NaN	1	0	NaN	0.195827	1	-0.081157	-0.257027	NaN	1	0	NaN	NaN	1	0	NaN	NaN	1
ubxn7	+	+	+	+	+	+	+	+			4	3.64848	0.0206667	5.59818	10.3203	2.89918	0.0283333	5.87517	7.12046	2.44758	0.003725	1.52425	4.37672	1.61156	0.0301379	1.72992	2.92458	NaN	1	0	NaN	NaN	1	0	NaN	3.14961	0	5.57245	6.88683	3.23	0	5.82504	7.22621	2.63796	0	4.0482	5.01687	2.41158	0
rpac1	+	+	+								0	3.64877	0.0137778	3.6017	9.36465	2.52706	0.0276667	4.14053	5.58186	2.86393	0	-2.12099	-5.7727	1.30105	0.0725447	-0.882032	-2.11175	NaN	1	0	NaN	NaN	1	0	NaN	0.00213684	1	-1.90702	-3.72469	0.0130682	1	-1.11585	-2.11666	0.536354	0.849316	0.213971	0.467765	0.146199	1
ccnk	+			+							0	3.68184	0.0124	3.27197	9.25391	NaN	1	0	NaN	0.675596	0.309175	-0.256121	-0.941049	1.67246	0.0207949	-2.79951	-3.25017	NaN	1	0	NaN	NaN	1	0	NaN	0.633463	0.465299	1.07237	0.750172	NaN	1	0	NaN	0.731446	0.500096	1.32849	0.935494	0.596872	0.750333
ru17	+		+								0	3.60161	0.0112727	3.65512	9.2081	NaN	1	0	NaN	3.56855	0	2.63652	8.28045	NaN	1	0	NaN	NaN	1	0	NaN	NaN	1	0	NaN	0.244356	1	-0.0565306	-0.140639	NaN	1	0	NaN	NaN	1	0	NaN	NaN	1
neil3	+		+	+	+						1	3.68108	0.031	2.58442	8.6038	1.30888	0.197879	2.53953	2.51718	2.37156	0.00228947	2.30126	4.66639	1.26484	0.0463814	2.60415	2.44269	NaN	1	0	NaN	NaN	1	0	NaN	2.63282	0	3.00222	4.7961	NaN	1	0	NaN	NaN	1	0	NaN	NaN	1
tera	+	+	+	+	+	+	+	+			4	3.1449	0.0286154	8.72747	8.47896	5.36669	0	10.275	25.7291	2.29995	0.00462428	1.54317	4.10553	1.88597	0.0158841	2.16037	3.56176	0.0778014	1	-1.73647	-1.04608	NaN	1	0	NaN	2.56002	0	6.991	5.05546	2.68537	0.001125	7.48786	5.46962	2.18053	0.002	5.44783	3.9392	2.05855	0.00203279
purbb	+					+					1	3.48949	0.0265714	2.98183	8.31081	0.740569	0.375753	1.98219	1.49285	0.376976	0.41047	0.797506	0.807408	0.145492	0.851603	0.129403	0.300614	NaN	1	0	NaN	NaN	1	0	NaN	1.11525	0.106237	0.934408	1.48038	1.51477	0.03344	1.43092	2.18806	NaN	1	0	NaN	1.33133	0.0991579
ufd1	+	+	+	+	+	+	+	+			4	3.15386	0.0248	5.83401	8.12654	2.87081	0.0261538	5.39152	6.93941	1.84184	0.00655507	1.86909	3.38833	2.44359	0.0053913	2.33163	4.85033	NaN	1	0	NaN	NaN	1	0	NaN	3.21722	0	5.29712	7.09043	3.5142	0	5.69837	8.34857	2.71372	0	3.42802	5.1112	2.63714	0
npl4	+	+	+	+	+	+	+	+			4	3.15688	0.02325	4.58185	7.84024	2.70258	0.028	5.62239	6.37403	2.74542	0	3.51168	6.09829	2.25124	0.00870833	3.21619	4.64023	NaN	1	0	NaN	NaN	1	0	NaN	3.71814	0	5.09447	9.07366	3.86043	0	5.27593	9.78098	2.05441	0.0101149	1.58279	3.12454	1.98085	0.00867606
wdhd1	+				+	+	+	+			4	3.03057	0.0186	3.78008	7.11841	1.70535	0.0875556	2.65803	3.29703	0.7069	0.192437	0.561165	1.21372	0.558772	0.313867	-0.885778	-1.10301	NaN	1	0	NaN	NaN	1	0	NaN	3.32158	0	4.52634	7.30956	2.06502	0.00507317	3.07804	3.47873	3.35348	0	3.96517	7.25908	3.28605	0
uhrf1	+		+		+						1	3.18752	0.023619	2.47779	6.93649	NaN	1	0	NaN	2.27207	0.00365644	2.08193	4.34768	NaN	1	0	NaN	NaN	1	0	NaN	NaN	1	0	NaN	3.17657	0	3.24674	6.41036	NaN	1	0	NaN	NaN	1	0	NaN	NaN	1
erc6l	+	+	+	+	+	+					2	3.08716	0.0225455	2.72485	6.80637	2.874	0.0292632	2.66639	6.14182	2.37586	0.00189474	3.21259	4.96254	2.50961	0.0046747	2.88036	5.22442	NaN	1	0	NaN	NaN	1	0	NaN	3.4739	0	4.30407	7.81547	3.51379	0	4.25114	7.95038	NaN	1	0	NaN	NaN	1
ca124	+		+	+	+						1	2.83525	0.0269565	3.75277	6.45411	1.14965	0.221393	2.35294	2.21457	2.48037	0.000984127	2.68901	5.08231	1.27462	0.0465981	2.44335	2.44534	NaN	1	0	NaN	NaN	1	0	NaN	2.58163	0	3.57659	4.78589	NaN	1	0	NaN	NaN	1	0	NaN	NaN	1
rpa34	+	+	+	+							0	2.86107	0.0258333	3.22564	6.35724	2.31905	0.0516923	-2.32955	-4.55492	2.77402	0.00175	-1.32263	-4.79001	2.91935	0.00308197	-3.13326	-6.50026	NaN	1	0	NaN	0.0139624	1	-1.2903	-2.12951	0.00886561	1	-1.38332	-2.4573	NaN	1	0	NaN	0.26039	1	-0.060688	-0.107921	0.0888676	1
ccnh	+		+		+						1	2.82095	0.0248	3.14825	6.20443	0.160487	0.811598	0.476973	0.392297	1.33615	0.0213003	1.71676	2.44864	1.13424	0.0637269	2.18811	2.17237	NaN	1	0	NaN	NaN	1	0	NaN	3.53954	0	3.12864	7.53783	NaN	1	0	NaN	NaN	1	0	NaN	NaN	1
bcl7a	+		+								0	2.72117	0.0238462	3.22967	5.9351	NaN	1	0	NaN	1.72453	0.0120899	-1.37045	-2.98433	NaN	1	0	NaN	NaN	1	0	NaN	NaN	1	0	NaN	0.00125413	1	-2.05443	-4.26374	NaN	1	0	NaN	0.0524852	1	-0.683983	-1.17832	NaN	1
dpolz	+		+	+	+	+					2	2.80317	0.0265185	2.57009	5.8918	1.22864	0.223317	1.7632	2.27775	3.89543	0	3.28941	10.1229	1.30911	0.0436244	2.12669	2.47006	1.16398	0.0917922	1.35394	1.63191	NaN	1	0	NaN	2.58559	0	3.92403	4.85399	1.51158	0.0258557	2.41268	2.32756	0.691448	0.59116	0.634619	0.807871	NaN	1
llr1	+	+	+	+	+	+	+	+			4	2.54556	0.028	4.38417	5.68051	2.37562	0.02656	3.79733	5.08281	1.86735	0.00940157	1.23024	3.13732	1.36304	0.0427619	1.78279	2.50727	NaN	1	0	NaN	NaN	1	0	NaN	3.03219	0	4.62319	6.31636	2.78243	0.00114286	4.84207	5.5518	2.6491	0	3.39295	4.92923	2.30828	0
cir1a	+		+	+							0	2.56585	0.0261935	3.12456	5.45492	NaN	1	0	NaN	3.21569	0	-1.70679	-6.22401	4.4384	0	-4.50441	-13.8795	NaN	1	0	NaN	NaN	1	0	NaN	0.0031646	1	-1.51514	-3.24397	NaN	1	0	NaN	0.522099	0.871433	0.191652	0.437494	0.103287	1
cdc7	+										0	2.73058	0.02925	1.79151	5.19327	0.360082	0.617069	0.703978	0.769369	0.157714	0.82125	-0.112609	-0.306364	0.307447	0.579428	1.04166	0.703329	NaN	1	0	NaN	NaN	1	0	NaN	1.42202	0.110099	0.367446	1.44578	NaN	1	0	NaN	1.29282	0.197333	0.480055	1.46819	NaN	1
rad21	+		+		+						1	2.69335	0.0252973	1.55505	4.89726	NaN	1	0	NaN	2.68824	0	2.48135	5.53624	NaN	1	0	NaN	NaN	1	0	NaN	NaN	1	0	NaN	2.51958	0.00119626	1.91892	4.15918	NaN	1	0	NaN	NaN	1	0	NaN	NaN	1
rmi2	+		+								0	2.86376	0.0246316	1.27524	4.88974	0.162219	0.813321	-0.548351	-0.400073	1.98835	0.00936471	0.99271	3.1287	0.0944962	0.878837	-0.323943	-0.24454	0.675517	0.334912	1.38485	0.83915	0.938951	0.154932	2.25275	1.33072	1.09206	0.0818462	2.6601	1.60972	0.662653	0.443921	1.7044	0.824973	0.76374	0.441013	1.66739	1.00616	0.881943	0.335706
cul3a	+				+		+	+			3	2.30258	0.024	3.74029	4.87308	0.608078	0.409267	1.14846	1.21291	0.332102	0.533504	0.375053	0.663366	0.908024	0.16104	-0.780592	-1.55738	NaN	1	0	NaN	NaN	1	0	NaN	3.34477	0	4.34822	7.34613	NaN	1	0	NaN	3.83048	0	3.97317	9.09616	2.98785	0
cul2	+	+	+	+	+	+	+	+			4	2.21761	0.0289	4.51176	4.74838	3.42091	0.0155	3.93205	8.63495	1.32097	0.0258879	1.27016	2.30865	2.51158	0.00545055	2.14205	4.92165	NaN	1	0	NaN	NaN	1	0	NaN	2.7693	0	4.03509	5.38895	3.20333	0	4.43526	6.86185	2.41639	0.00110769	2.76493	4.21066	2.06483	0.00533333
dgcr6	+		+								0	2.40051	0.0275238	2.22671	4.70219	1.12646	0.247565	1.99223	2.13821	1.50621	0.0231733	-0.920957	-2.40598	0.731954	0.196125	-1.04337	-1.38546	NaN	1	0	NaN	NaN	1	0	NaN	0.034559	1	-0.760398	-1.43006	NaN	1	0	NaN	0.447241	0.951857	0.160559	0.315925	0.0579683	1
smo1a	+		+	+	+						1	2.58285	0.0347273	1.53233	4.6513	0.920962	0.33807	1.26609	1.70589	2.66799	0.0018806	1.682	4.96191	2.35716	0.00451163	4.03466	5.07124	0.0364149	1	-0.419446	-1.21898	0.0207653	1	-0.517368	-1.54017	3.37667	0	1.11288	4.97905	0.837522	0.286043	0.748727	1.04631	0.01949	1	-0.569119	-1.61184	NaN	1
pcid2	+		+				+				1	2.18562	0.0339556	4.37439	4.6465	0.14062	0.82596	0.711666	0.360551	1.71101	0.0179329	-0.869481	-2.63412	0.591352	0.260276	-1.67132	-1.2264	NaN	1	0	NaN	NaN	1	0	NaN	0.0604835	1	-0.213861	-0.812818	NaN	1	0	NaN	2.03285	0.0344466	0.65562	2.41953	1.2519	0.420367
wrip1	+	+			+	+	+				3	2.17401	0.0344167	3.17312	4.43816	3.00772	0.0226667	3.24153	6.82818	0.479638	0.313279	0.612209	0.935574	0.524367	0.343232	0.823189	1.0416	NaN	1	0	NaN	NaN	1	0	NaN	2.30698	0.00172973	2.43883	3.88584	2.78385	0.00107463	2.58729	5.05105	2.04697	0.00790588	1.82662	3.19537	NaN	1
psf1	+	+	+	+	+	+	+	+	+		5	2.10623	0.0352	3.25955	4.28806	4.68936	0	6.13617	16.8364	2.77269	0.00186667	1.44351	4.93721	1.79882	0.026619	1.22135	3.02331	2.64073	0	4.03668	5.02282	NaN	1	0	NaN	4.97742	0	7.29623	17.5042	4.62558	0	7.03016	14.8192	4.63258	0	5.85272	14.2601	4.49059	0
chd1	+			+							0	2.1031	0.0369412	3.03182	4.23862	NaN	1	0	NaN	0.290341	0.540825	0.750729	0.655323	2.43727	0.00551111	-2.75052	-4.99283	NaN	1	0	NaN	NaN	1	0	NaN	0.00139095	1	-0.708847	-3.00864	NaN	1	0	NaN	NaN	1	0	NaN	0.00481009	1
pp2bb	+		+		+						1	2.18591	0.0362308	2.28742	4.23662	NaN	1	0	NaN	1.83511	0.00617195	2.13449	3.4531	NaN	1	0	NaN	NaN	1	0	NaN	NaN	1	0	NaN	4.32289	0	3.13564	10.4812	NaN	1	0	NaN	NaN	1	0	NaN	NaN	1
ub22a	+										0	2.09246	0.0342545	2.40749	4.06677	NaN	1	0	NaN	0.432293	0.339853	0.79516	0.896264	NaN	1	0	NaN	NaN	1	0	NaN	NaN	1	0	NaN	0.315825	1	0.0155792	0.0347197	NaN	1	0	NaN	NaN	1	0	NaN	NaN	1
mcm2	+	+	+	+	+	+	+	+	+		5	1.9715	0.0330526	3.34562	3.98012	2.63322	0.0264762	4.98158	6.0523	2.59734	0.00235135	1.58688	4.73001	2.52832	0.0111068	1.39212	4.41087	1.80078	0.00976344	3.48359	2.96522	NaN	1	0	NaN	3.20041	0	6.82921	7.2439	3.20564	0	6.70552	7.25016	2.8257	0	5.24233	5.73702	2.82244	0
rtel1	+	+	+	+	+	+	+	+	+	+	6	2.00362	0.0308852	2.53691	3.90481	2.82512	0.0308889	2.98216	6.14941	2.44559	0.00236735	2.08245	4.73712	2.01646	0.0166069	1.34097	3.45527	3.56679	0	5.6957	8.5734	3.64731	0	4.55353	8.58961	4.79737	0	8.23261	16.5708	4.76505	0	7.53569	16.03	4.44955	0	6.15017	13.2877	4.54293	0
psf2	+		+		+	+	+	+	+		5	1.92761	0.0303871	3.43911	3.89039	1.85809	0.0818065	5.63758	3.89561	1.95703	0.00640376	1.68012	3.5332	0.961918	0.126103	1.11302	1.73417	3.01676	0	5.14124	6.35179	NaN	1	0	NaN	5.05308	0	8.58035	18.7912	4.83274	0	7.88872	16.695	5.93664	0	6.90023	25.3557	4.39349	0
dpod3	+				+		+	+			3	1.97198	0.0299048	2.7563	3.88245	0.960338	0.332827	0.944004	1.68494	0.71011	0.168919	0.792601	1.29992	0.647178	0.280009	-0.677621	-1.18237	NaN	1	0	NaN	NaN	1	0	NaN	2.68523	0	3.03084	4.93869	NaN	1	0	NaN	1.8359	0.014913	2.23824	2.89658	2.29387	0.00213793
dpola	+		+	+	+		+	+			3	1.92151	0.0294375	3.06232	3.82323	NaN	1	0	NaN	1.72906	0.00839344	-2.14346	-3.24744	3.46544	0	-4.95709	-9.24188	NaN	1	0	NaN	NaN	1	0	NaN	2.3874	0.00124272	3.28357	4.24396	NaN	1	0	NaN	3.49886	0	5.42703	8.22391	3.26308	0
dpod2	+		+		+	+	+	+	+		5	2.24939	0.0304242	1.26022	3.78812	1.20109	0.251832	1.13274	2.08509	1.54912	0.0254054	0.780792	2.3503	0.180156	0.818752	-0.160499	-0.36571	3.08395	0	2.41629	5.75288	NaN	1	0	NaN	3.8369	0	3.67651	8.95676	3.31788	0	2.84579	6.66183	3.38555	0	2.89572	6.8999	3.11607	0
atrip	+		+	+	+	+	+	+	+	+	6	1.97958	0.0299701	2.22267	3.7713	1.60321	0.13456	1.57348	2.86201	3.03615	0	3.56793	7.05854	2.05602	0.0141818	2.76642	4.07415	3.34844	0	3.06598	6.87305	3.38546	0	2.69891	6.78177	4.0253	0	5.28865	10.5818	3.69649	0	4.27239	8.68406	3.20742	0	1.72072	5.52494	1.78303	0.02345
t7l1b	+		+		+						1	2.11445	0.0295294	1.54666	3.75799	0.723044	0.386064	0.955491	1.35594	2.21057	0.0053125	1.35684	3.80244	0.896235	0.13844	1.29583	1.67369	0.179547	1	-0.200725	-0.366367	0.440238	0.752103	0.201139	0.317041	1.98949	0.00610687	1.34594	2.91395	1.267	0.0749381	1.15663	1.75034	0.292488	1	-0.0109049	-0.0213117	0.233304	1
ercc1	+		+		+						1	1.9531	0.0286857	2.33836	3.74722	1.46214	0.163929	1.84735	2.69136	2.17999	0.00359036	2.55343	4.30628	0.900159	0.137375	1.30371	1.68096	NaN	1	0	NaN	NaN	1	0	NaN	3.00509	0	3.28876	5.90387	NaN	1	0	NaN	NaN	1	0	NaN	NaN	1
mcm5	+	+	+	+	+	+	+	+	+		5	1.83493	0.0282817	3.26173	3.65717	2.08412	0.0497778	5.99091	4.50108	2.11334	0.00531429	1.28313	3.5775	2.15206	0.0153287	1.14593	3.52308	2.42687	0	4.5483	4.5057	0.945352	0.156435	1.88052	1.32612	4.17695	0	7.81004	12.199	4.25708	0	7.87143	12.705	3.94675	0	6.5269	10.584	3.97969	0
pri2	+		+	+	+		+	+			3	1.88058	0.0278889	2.57528	3.64749	NaN	1	0	NaN	1.60474	0.0122036	-1.7331	-2.91346	3.07077	0.00208696	-4.66049	-7.53204	NaN	1	0	NaN	NaN	1	0	NaN	2.24351	0.00226549	2.9773	3.85673	NaN	1	0	NaN	3.3796	0	4.7104	7.57462	2.81725	0
mcm7	+	+	+	+	+	+	+	+	+		5	1.82071	0.0275068	3.37106	3.63872	2.7973	0.0242857	6.76322	6.84594	2.66264	0.00178723	1.53887	4.81851	2.12469	0.0159084	1.33508	3.63629	2.50095	0	4.46006	4.69456	0.736652	0.293533	0.93311	0.916873	4.86132	0	7.83112	16.8876	4.92946	0	7.69633	17.349	4.83852	0	6.29225	15.884	4.55097	0
mcm3	+	+	+	+	+	+	+	+	+	+	6	1.78812	0.0260779	3.60649	3.59114	2.96835	0.0309091	5.67294	7.35289	2.69756	0.00182609	1.52546	4.87608	2.49852	0.0118113	1.31309	4.27473	2.57281	0	5.71022	5.01199	2.12338	0.00183051	3.47186	3.65384	4.38147	0	9.31671	13.8661	4.3746	0	9.1448	13.7805	4.12742	0	7.79125	11.8994	4.11693	0
dons	+			+	+		+	+			3	1.90204	0.027038	1.97139	3.53784	NaN	1	0	NaN	0.792701	0.157723	-0.59161	-1.33058	1.77789	0.0162703	-2.515	-3.42134	NaN	1	0	NaN	NaN	1	0	NaN	1.64372	0.016331	1.40874	2.38489	NaN	1	0	NaN	2.49734	0.00107463	2.00035	4.14893	2.2619	0.002
mcm4	+	+	+	+	+	+	+	+	+		5	1.7547	0.0263704	3.3076	3.48597	3.83552	0	7.21693	11.8092	1.70805	0.0131631	1.22562	2.88378	1.99243	0.0203097	1.16671	3.28942	2.69537	0	4.88848	5.29477	NaN	1	0	NaN	5.38099	0	8.19607	21.4672	6.33268	0	8.46638	31.5808	5.30263	0	6.97045	19.8724	5.25019	0
brpf1	+										0	2.34066	0.0260488	0.882627	3.47813	0.89753	0.317756	2.7878	1.80025	0.768554	0.422287	-0.150912	-0.792576	0.503521	0.329782	-1.51017	-1.06991	0.000499073	1	-1.07689	-4.21034	NaN	1	0	NaN	0.0374343	1	-0.194267	-0.905424	NaN	1	0	NaN	0.176492	1	-0.0433553	-0.223731	0.0318	1
mcm6	+	+	+	+	+	+	+	+	+		5	1.76526	0.0257349	3.03977	3.4765	2.61165	0.0278	5.59856	6.06222	1.88045	0.0112812	1.1303	3.0881	1.86944	0.0210976	1.31138	3.19106	2.43665	0	4.35423	4.51157	1.31598	0.0613846	1.98081	1.94966	4.22929	0	7.39399	12.4055	4.31474	0	7.57937	12.9846	4.04317	0	6.2637	11.0168	3.90847	0
brcc3	+		+								0	1.8488	0.0254286	2.10168	3.47146	NaN	1	0	NaN	1.40057	0.0201401	1.56729	2.52131	NaN	1	0	NaN	NaN	1	0	NaN	NaN	1	0	NaN	NaN	1	0	NaN	NaN	1	0	NaN	NaN	1	0	NaN	NaN	1
kat6a	+										0	2.67309	0.0265882	0.676676	3.45519	0.537777	0.549318	0.388078	0.927505	0.0473781	0.964645	0.0179609	0.0781518	0.817617	0.2245	-0.507782	-1.31017	0.00792862	1	-0.602208	-2.04701	0.00344828	1	-0.988325	-2.85948	0.455275	0.932073	0.0744673	0.265494	0.0300203	1	-0.600247	-1.43049	0.39582	1	0.0565065	0.180521	0.178476	1
smo2	+		+		+						1	2.21371	0.0262791	0.977605	3.4341	NaN	1	0	NaN	2.58537	0.00370186	1.25426	4.36246	1.07899	0.060843	-5.86463	-2.20884	0.11353	1	-0.21742	-0.593561	NaN	1	0	NaN	1.6238	0.0314323	0.760185	2.05991	NaN	1	0	NaN	0.0313594	1	-0.494075	-1.3416	NaN	1
sld5	+	+	+	+	+	+	+	+	+		5	1.71816	0.0274023	3.45294	3.42169	2.62925	0.0263529	6.67117	6.23064	2.19794	0.00474074	1.42598	3.832	1.93673	0.0154366	1.75982	3.52861	2.50913	0	4.71524	4.74389	1.09657	0.110923	1.63656	1.55828	5.63983	0	8.16818	23.895	5.50791	0	8.30772	22.7337	5.5024	0	6.7422	21.329	4.63942	0
scai	+		+		+	+	+	+	+		5	1.94289	0.0270909	1.49941	3.42078	0.734409	0.373654	2.16566	1.492	2.99541	0	1.89956	5.9135	1.03737	0.106041	1.18338	1.86133	2.50757	0	3.11298	4.50647	NaN	1	0	NaN	3.27086	0	4.61239	7.14548	2.65694	0.00105882	3.59392	4.99088	2.45551	0.001125	2.71283	4.28942	1.96556	0.00788406
mcm10	+	+			+	+	+	+	+		5	1.76448	0.0267865	2.63122	3.41423	3.80622	0	5.87171	11.2259	0.297905	0.57518	0.36159	0.610197	0.560791	0.390919	-0.397556	-0.958982	1.7137	0.0122963	2.59985	2.71615	NaN	1	0	NaN	2.84372	0	5.23107	5.79306	2.80654	0.00118033	4.58975	5.59036	2.89001	0	4.86948	5.89264	2.95818	0
rl40	+		+	+	+	+	+	+	+	+	6	2.00059	0.0313333	1.28744	3.39228	1.03233	0.308862	1.18214	1.85362	2.7609	0	1.73343	5.21054	1.87385	0.0204025	1.36724	3.2305	2.81789	0	1.79927	4.7267	1.9065	0.0112877	1.68142	2.89976	4.01325	0	3.0867	9.21427	3.27028	0	2.86356	6.52611	2.65319	0.00102857	1.35327	4.05112	2.96253	0
ttf2	+		+	+	+	+					2	1.66296	0.0306522	3.63599	3.31884	1.86333	0.0724211	3.08147	3.69603	1.7194	0.00658407	3.13061	3.38977	1.67758	0.020275	2.58917	3.23008	NaN	1	0	NaN	NaN	1	0	NaN	2.70877	0	4.61107	5.2999	2.17455	0.0044557	2.9781	3.70315	NaN	1	0	NaN	NaN	1
foxh1	+		+	+							0	1.79699	0.0303226	1.84031	3.29447	1.22445	0.224211	2.3658	2.3478	2.70968	0.0018	-1.46627	-4.83799	1.40828	0.0425592	-1.4584	-2.50378	NaN	1	0	NaN	NaN	1	0	NaN	0.000586573	1	-1.68109	-4.74986	NaN	1	0	NaN	0.115102	1	-0.214822	-0.585886	0.0591032	1
clspn	+		+		+	+	+	+	+		5	1.69327	0.0306526	2.58312	3.26077	1.81875	0.0764444	4.14082	3.70867	1.40684	0.0208903	1.36898	2.47375	0.993426	0.116549	1.12647	1.78308	1.85967	0.00804444	3.22675	3.06454	NaN	1	0	NaN	2.84587	0	5.80986	5.8647	2.64144	0.00109091	5.02662	5.15107	2.5957	0	4.44089	4.95316	2.28007	0
dpoe2	+		+		+	+	+	+	+		5	1.64685	0.0303333	3.31546	3.25578	1.9252	0.0813333	4.40856	3.98374	1.97238	0.00825751	1.29548	3.35097	0.630999	0.295754	0.640693	1.14947	2.5884	0	5.34238	5.02696	NaN	1	0	NaN	4.51084	0	8.65783	14.6027	4.11925	0	7.9654	11.8908	4.56116	0	7.36235	14.52	4.34507	0
cdc45	+	+	+	+	+	+	+	+	+		5	1.62963	0.0328627	2.75311	3.15697	3.3898	0.0177143	7.52712	9.49301	1.96903	0.0135586	0.749821	2.81619	2.08655	0.0163582	1.41778	3.62735	2.51552	0	5.70619	4.84644	NaN	1	0	NaN	3.69548	0	8.4593	9.65029	3.67953	0	8.74871	9.60586	3.55417	0	7.70948	8.86523	3.46584	0
fancl	+										0	3.176	0.0323364	0.456455	3.09021	1.44591	0.334336	0.368983	1.68806	1.4755	0.0728293	0.406304	1.7846	0.7718	0.391527	0.224782	0.959998	0.0136193	1	-0.207515	-1.14882	0.00524521	1	-0.344599	-1.74622	1.57848	0.149312	0.24894	1.30062	0.365815	1	0.0243835	0.105546	0.0792785	1	-0.157365	-0.646878	0.0358745	1
cul4b	+		+	+							0	2.00038	0.032037	0.926676	3.0764	0.211806	0.767695	0.354907	0.473265	2.24873	0.00789565	-0.887178	-3.36217	1.67326	0.0209697	-2.38	-3.18655	0.000219083	1	-1.73857	-5.74976	0.000863153	1	-2.31291	-4.7409	0.00301521	1	-0.81189	-2.7625	0.00535831	1	-1.95801	-2.98121	0.473423	0.959431	0.0752888	0.283807	0.779719	0.547885
z518a	+		+	+							0	1.61007	0.0306195	2.22834	3.03667	2.01378	0.0743784	1.80777	3.69634	2.1606	0.0082249	-0.868122	-3.2187	1.52105	0.0346114	-1.45822	-2.68645	NaN	1	0	NaN	NaN	1	0	NaN	0.00225073	1	-1.0723	-3.19947	NaN	1	0	NaN	0.104337	1	-0.204179	-0.616402	0.131729	1
hnrpl	+		+								0	1.56212	0.0303509	2.87713	3.03652	NaN	1	0	NaN	1.33091	0.018961	2.46994	2.55039	NaN	1	0	NaN	NaN	1	0	NaN	NaN	1	0	NaN	NaN	1	0	NaN	NaN	1	0	NaN	NaN	1	0	NaN	NaN	1
cbx3	+		+	+							0	1.98646	0.030087	0.899099	3.02677	0.445156	0.622112	0.286016	0.760433	1.9981	0.0123382	-0.811591	-2.93525	1.69109	0.0295135	-1.13154	-2.80305	0.000117211	1	-2.02515	-6.74131	1.69434e-05	1	-1.95868	-8.97104	0.000181787	1	-1.12605	-5.00797	0.000872946	1	-1.67266	-4.38602	0.035266	1	-0.314461	-1.1221	0.00774523	1
fancc	+										0	2.58293	0.0298276	0.552787	3.02455	0.957891	0.374302	0.454719	1.41112	0.964526	0.173206	0.335485	1.27612	0.591716	0.422096	0.301027	0.919664	0.00319671	1	-0.28717	-1.69143	0.00287291	1	-0.417119	-2.10445	1.67676	0.123978	0.265616	1.39699	0.361911	1	0.0375996	0.119661	0.180044	1	-0.0698694	-0.272188	0.0162402	1
psf3	+	+	+		+	+	+	+	+		5	1.52123	0.0295726	3.62032	3.01894	2.5854	0.0301818	5.27917	5.93683	1.89618	0.0062	1.78212	3.46061	1.31556	0.0503057	1.39108	2.33724	1.63684	0.011964	4.28562	2.67688	1.16579	0.0924211	2.40256	1.72563	2.97519	0	7.90594	6.48534	2.92997	0	7.68173	6.30704	2.58903	0	6.12382	5.08992	2.58401	0
dpoe1	+		+		+	+	+	+	+		5	1.50807	0.0327667	3.15216	2.95557	1.76805	0.0733333	5.28101	3.66045	1.78824	0.0121353	1.20967	2.99957	0.568053	0.33284	0.623766	1.06071	2.28153	0	4.64619	4.1398	0.941002	0.156027	1.91187	1.32031	4.20927	0	7.79834	12.3919	3.81894	0	7.19288	10.0757	4.19661	0	6.58867	11.968	4.00509	0
dpoe3	+				+	+	+	+			4	1.51967	0.0335207	2.80417	2.94434	1.72578	0.0895455	2.73936	3.35134	0.630859	0.21609	0.612597	1.13991	0.144283	0.837789	0.224693	0.331348	0.317027	0.84541	0.0424531	0.043319	0.10099	1	-0.614396	-0.791533	2.42261	0.00123077	2.84662	4.24376	1.79896	0.0125333	2.12496	2.80885	2.28921	0.00192	2.23403	3.79257	1.94841	0.0116712
pcna	+				+	+	+	+	+	+	6	1.78959	0.0332459	1.1187	2.94231	1.37674	0.211362	1.4555	2.45233	0.294632	0.636229	0.220455	0.546783	0.436459	0.468247	0.511915	0.849456	3.55417	0	7.952	8.89643	3.59613	0	8.07676	9.11144	3.81675	0	9.0707	10.3647	3.68253	0	9.53226	9.70883	3.71691	0	8.85025	9.8092	3.77044	0
clk3	+										0	1.78716	0.0362258	1.03381	2.87661	0.0108702	0.979479	-0.0245406	-0.0290621	0.920094	0.143146	-0.473681	-1.39124	0.255285	0.670017	-0.517167	-0.571479	NaN	1	0	NaN	NaN	1	0	NaN	0.00028708	1	-1.53878	-5.2651	NaN	1	0	NaN	0.00151776	1	-1.0651	-3.44917	NaN	1
pif1	+		+		+						1	1.63485	0.035936	1.43287	2.8639	NaN	1	0	NaN	2.10264	0.0047619	2.8008	4.18924	NaN	1	0	NaN	NaN	1	0	NaN	NaN	1	0	NaN	2.92171	0	2.0957	5.15479	NaN	1	0	NaN	NaN	1	0	NaN	NaN	1
fancb	+				+						1	2.66622	0.036378	0.480813	2.85537	0.771524	0.493185	0.257985	1.01563	1.19125	0.128879	0.331917	1.43701	0.619642	0.545413	0.161709	0.744193	0.0605416	1	-0.0745595	-0.475207	0.164692	1	-0.0640933	-0.286753	2.60087	0.0161088	0.406254	2.3533	1.10976	0.369021	0.193892	0.919324	0.533804	0.948048	0.074337	0.329857	0.46782	1
lrc42	+				+		+	+			3	1.51348	0.0369375	2.21504	2.85285	NaN	1	0	NaN	0.951224	0.139299	0.453759	1.40376	0.869685	0.134545	-1.80193	-1.69332	NaN	1	0	NaN	NaN	1	0	NaN	2.3837	0.00120755	2.97183	4.17848	NaN	1	0	NaN	2.2311	0.00331579	2.51807	3.74109	2.21133	0.00206667
traip	+		+		+	+	+	+	+	+	6	1.48355	0.0373538	2.43495	2.82974	1.8644	0.0772941	3.90877	3.7948	1.41911	0.0253887	0.970334	2.31951	0.135476	0.851474	0.1565	0.297464	2.57853	0	4.6154	4.9258	1.42144	0.0402128	2.33265	2.16168	4.01058	0	7.05034	11.0579	3.72364	0	6.24142	9.40666	3.97708	0	6.08001	10.6145	3.80172	0
atr	+		+	+	+	+	+	+	+	+	6	1.54051	0.0414848	1.53629	2.74428	1.6031	0.172966	1.12904	2.67062	2.52961	0.00100813	2.51508	5.14099	2.47479	0.00440909	2.59433	5.03337	2.63302	0	4.7233	5.09311	2.6853	0.00111628	4.64435	5.23526	3.06376	0	6.25959	6.66422	2.98213	0	5.7734	6.31854	2.3443	0.00109091	3.7445	4.2057	2.03213	0.00356923
smal1	+		+	+	+	+	+		+	+	5	1.60058	0.0449023	1.21998	2.71469	1.53589	0.183119	1.19929	2.60612	4.62357	0	8.71968	17.7805	4.45055	0	10.0956	16.834	4.86396	0	10.3624	17.8492	4.7408	0	10.215	16.7789	5.25288	0	11.5824	21.9019	5.3287	0	11.4143	22.6257	2.60293	0	2.86275	4.68425	1.30614	0.105792
tim	+	+	+	+	+	+	+	+	+		5	1.36132	0.0472239	3.83331	2.70783	4.20646	0	6.39501	13.7593	2.59101	0.00185294	1.80879	4.89558	1.50847	0.03954	1.27668	2.59837	2.02892	0.00372973	5.36718	3.56979	NaN	1	0	NaN	4.25012	0	9.20049	12.963	4.23766	0	8.82892	12.8067	4.02721	0	7.3917	11.2312	3.8169	0
fp100	+										0	2.51031	0.0468741	0.468997	2.70384	2.20399	0.192246	0.491826	2.54184	1.06202	0.168576	0.30503	1.29813	0.863996	0.371925	0.212063	0.990221	0.011079	1	-0.223907	-1.23803	0.00508399	1	-0.331188	-1.71915	1.41998	0.175569	0.24509	1.2073	0.968566	0.502182	0.160638	0.768113	0.18337	1	-0.0599403	-0.250646	0.178449	1
ar6p4	+		+		+						1	1.45177	0.0465294	1.97574	2.69863	0.1403	0.823105	-0.519047	-0.353223	1.4611	0.0188997	1.33952	2.54886	NaN	1	0	NaN	NaN	1	0	NaN	NaN	1	0	NaN	2.59958	0	2.30517	4.49819	NaN	1	0	NaN	NaN	1	0	NaN	NaN	1
vegta	+				+			+			2	1.44074	0.0477956	2.00567	2.68446	0.656475	0.394512	1.17994	1.29163	0.471834	0.358066	0.426338	0.867355	0.0749929	0.899413	-0.158042	-0.188057	NaN	1	0	NaN	NaN	1	0	NaN	1.69108	0.0147042	1.39773	2.45641	NaN	1	0	NaN	1.63155	0.0509907	0.971394	2.19942	2.32904	0.0019375
eloc						+					1	1.72839	0.0552113	0.805806	2.59401	2.01995	0.0715	1.64378	3.63399	0.146807	0.855346	0.0704625	0.253009	1.6091	0.063626	0.577846	2.1849	0.0469676	1	-0.282146	-0.984555	0.0338332	1	-0.673169	-1.40701	1.36294	0.0878605	0.52366	1.57851	2.74619	0.00369231	0.970612	3.75727	1.71445	0.102427	0.453197	1.81763	1.15047	0.326889
prp39											0	1.46208	0.0583611	1.30224	2.53658	NaN	1	0	NaN	0.329211	0.551774	-0.32738	-0.642826	0.169032	0.776684	0.727335	0.42168	NaN	1	0	NaN	NaN	1	0	NaN	NaN	1	0	NaN	NaN	1	0	NaN	1.38242	0.0666667	1.76967	2.03569	NaN	1
rbbp7			+	+							0	1.51798	0.0579586	1.10607	2.53314	0.23648	0.747586	0.378733	0.51883	1.42276	0.0256168	-0.979701	-2.32982	1.40363	0.0397624	-1.77902	-2.57576	0.00381958	1	-2.05474	-3.27922	0.00860985	1	-1.6855	-2.55932	0.0379111	1	-0.948671	-1.43118	0.0355751	1	-1.30676	-1.53358	0.321041	1	0.0310307	0.0503394	0.688177	0.655541
nedd8			+		+						1	1.65561	0.0588571	0.816118	2.51395	1.48413	0.169474	1.6273	2.6764	1.53293	0.0255403	0.772835	2.32351	0.135052	0.851175	-0.136772	-0.288882	0.965917	0.149605	1.67274	1.34853	NaN	1	0	NaN	1.30634	0.0379108	2.48886	1.97288	1.1345	0.090359	2.14752	1.65831	0.984315	0.232364	1.71603	1.38165	1.23379	0.107464
exo1					+	+	+	+	+		5	1.4513	0.0584595	1.26125	2.50409	1.53919	0.112255	2.85017	2.98792	0.160884	0.808617	0.176455	0.344708	0.410186	0.46424	-0.761639	-0.857038	2.62445	0	2.88604	4.74436	NaN	1	0	NaN	3.21492	0	4.14729	6.82879	1.7435	0.0126522	2.67952	2.78128	3.1188	0	3.97083	6.45805	3.00278	0
bcor					+						1	1.35702	0.0580671	1.81772	2.50378	NaN	1	0	NaN	1.04255	0.0649068	1.07438	1.83946	NaN	1	0	NaN	NaN	1	0	NaN	NaN	1	0	NaN	1.62136	0.0162192	1.44465	2.35946	NaN	1	0	NaN	NaN	1	0	NaN	NaN	1
dcr1a			+	+	+	+	+	+	+	+	6	1.47619	0.0566194	1.14713	2.49229	1.60638	0.15917	1.21201	2.7196	2.19686	0.00497778	1.64677	3.97311	1.63227	0.0298361	1.3473	2.82385	3.01909	0	2.21214	5.46467	3.21628	0	1.83792	5.66136	3.83582	0	3.35927	8.75124	3.39043	0	3.04994	6.99979	2.93135	0	1.7125	4.90663	2.78813	0
h2av			+								0	1.48969	0.0619371	1.02338	2.44742	0.225281	0.757238	0.342098	0.493225	1.15191	0.0498298	1.02935	1.97865	0.0572268	0.927803	0.0915591	0.140199	0.227257	1	-0.130397	-0.20983	0.252233	0.971781	-0.10333	-0.13809	1.07113	0.120747	0.892988	1.40852	0.443121	0.88709	0.238768	0.330323	0.232235	1	-0.136365	-0.19783	0.386388	1
ctf8					+		+	+			3	1.28	0.0627081	2.29108	2.43878	1.91347	0.082125	3.41284	3.8543	0.741537	0.161088	0.711551	1.31714	0.518447	0.345268	-0.85758	-1.03794	NaN	1	0	NaN	NaN	1	0	NaN	3.19563	0	4.93244	6.94273	NaN	1	0	NaN	3.19526	0	4.22089	6.78054	3.14819	0
xrcc1			+								0	1.37302	0.0647758	1.29006	2.39476	NaN	1	0	NaN	1.18932	0.0380056	1.34311	2.12895	NaN	1	0	NaN	NaN	1	0	NaN	NaN	1	0	NaN	NaN	1	0	NaN	NaN	1	0	NaN	NaN	1	0	NaN	NaN	1
byst			+								0	1.30418	0.0665562	1.58632	2.36802	NaN	1	0	NaN	2.61604	0.000976378	1.96587	5.06163	NaN	1	0	NaN	NaN	1	0	NaN	NaN	1	0	NaN	0.00984606	1	-0.321946	-1.52126	NaN	1	0	NaN	NaN	1	0	NaN	NaN	1
dbf4b											0	1.22837	0.0656416	2.37759	2.35592	0.822534	0.368	0.836813	1.46471	0.237861	0.661322	-0.376211	-0.520622	0.0926756	0.883661	0.152519	0.221991	NaN	1	0	NaN	NaN	1	0	NaN	NaN	1	0	NaN	NaN	1	0	NaN	1.21038	0.147736	0.993553	1.62882	0.884376	0.404639
stag1			+		+						1	1.45124	0.0641582	0.947067	2.34928	NaN	1	0	NaN	1.9054	0.00664286	1.64183	3.42097	NaN	1	0	NaN	NaN	1	0	NaN	NaN	1	0	NaN	1.93401	0.00891852	1.11702	2.70794	NaN	1	0	NaN	NaN	1	0	NaN	NaN	1
dcc1		+			+	+	+	+			4	1.24513	0.0641341	1.97161	2.3375	2.17329	0.048	3.51303	4.49721	0.31868	0.57119	0.30252	0.618768	0.503079	0.376157	-0.663033	-0.980471	NaN	1	0	NaN	NaN	1	0	NaN	3.74815	0	4.76495	9.09308	2.79847	0.00110769	3.99502	5.46706	3.80949	0	4.46243	9.23936	4.13187	0
clk2											0	1.63818	0.0720645	0.623985	2.27803	0.799401	0.383825	-0.732414	-1.39935	0.102211	0.888381	-0.0757243	-0.206695	0.51896	0.405831	-0.457119	-0.939073	0.00802957	1	-0.855036	-2.26878	0.216267	1	-0.0850633	-0.217634	0.0874416	1	-0.231052	-0.708378	0.030512	1	-0.817477	-1.51823	0.178408	1	-0.155327	-0.350963	0.0455108	1
ehmt2			+	+							0	1.54117	0.0728556	0.713954	2.27675	0.715385	0.400371	0.752191	1.29563	3.04205	0	-1.95243	-6.08045	3.04547	0.0029375	-2.36573	-6.43993	NaN	1	0	NaN	NaN	1	0	NaN	2.15778e-05	1	-1.67539	-8.0699	9.84675e-05	1	-2.18118	-7.11942	0.834352	0.561514	0.277039	0.842202	0.668947	0.840368
xpf			+	+	+						1	1.25685	0.0729787	1.46701	2.26447	0.377148	0.600102	0.723689	0.799433	3.28667	0	3.6482	7.98275	1.27885	0.0474545	2.2329	2.42999	0.64811	0.392017	0.661897	0.743021	0.399157	0.790541	0.201868	0.241136	1.71196	0.0099562	2.12891	2.65166	0.709729	0.40224	0.925557	0.872005	NaN	1	0	NaN	0.035535	1
pri1			+	+	+		+	+			3	1.17164	0.0778316	2.00938	2.21689	NaN	1	0	NaN	2.00418	0.00547059	-1.79407	-3.67194	2.53	0.00461905	-2.64358	-5.19359	NaN	1	0	NaN	NaN	1	0	NaN	1.64124	0.0165594	1.55466	2.41936	NaN	1	0	NaN	3.2288	0	3.34873	6.61515	2.70879	0
sox3a											0	1.37632	0.0811667	0.849229	2.18849	1.4321	0.22485	0.919701	2.30663	0.0767003	0.929643	0.0461973	0.148103	0.122224	0.874776	0.102611	0.252349	0.0991827	1	-0.399139	-0.749493	0.0998898	1	-0.345913	-0.724965	0.758309	0.372436	0.45009	0.857933	0.825524	0.315944	0.573788	0.987472	0.751388	0.569207	0.403893	0.830958	0.84393	0.466646
zn451			+	+	+				+		2	1.3984	0.0803299	0.805334	2.18555	1.59365	0.26412	0.491975	2.03621	1.76158	0.00822222	2.19844	3.32348	3.80949	0	3.41727	9.88394	1.32303	0.0482406	2.39438	1.99558	1.02302	0.1274	1.7137	1.44505	1.65569	0.0100294	3.19971	2.65761	1.24399	0.0648889	2.20568	1.84705	0.645075	0.622353	1.00127	0.767061	NaN	1
mcph1			+	+			+	+			2	1.1765	0.0844061	1.51437	2.14745	0.0725737	0.906833	-0.0962575	-0.170374	2.61707	0	-2.99348	-5.55528	2.70365	0.00276471	-4.10054	-6.1201	NaN	1	0	NaN	0.000347739	1	-1.6073	-5.16443	0.178904	1	-0.20645	-0.370226	NaN	1	0	NaN	4.01453	0	2.78703	8.9323	2.74387	0
rfc4			+		+	+	+	+	+	+	6	1.2699	0.0839798	1.03778	2.14684	0.768552	0.408169	0.454522	1.22088	1.55495	0.0197955	1.00653	2.52859	0.57385	0.380736	0.395887	0.972597	3.06675	0	2.59451	5.80117	3.38857	0	2.49172	6.65206	3.55795	0	3.63229	7.86563	3.40606	0	2.94624	6.99346	3.63501	0	2.62576	7.50558	3.23042	0
dpoe4		+	+		+	+	+	+			4	1.07256	0.084804	3.49722	2.1421	3.78211	0	6.05977	11.1637	1.29107	0.0397459	0.898334	2.10786	0.443555	0.490316	0.400169	0.820821	NaN	1	0	NaN	NaN	1	0	NaN	4.89519	0	7.41342	16.9401	4.64725	0	6.84803	14.8827	5.91472	0	6.51509	24.6227	5.28105	0
sp16h											0	1.45034	0.086806	0.659978	2.11948	2.4547	0.0750857	0.977857	3.78192	0.0499445	0.958143	-0.0231743	-0.0893759	0.614354	0.481441	-0.212604	-0.832527	0.0073726	1	-0.535524	-1.99362	0.000163544	1	-0.952222	-4.69731	0.699424	0.700919	0.124453	0.53613	0.372457	1	0.0256348	0.113584	1.00644	0.628952	0.147628	0.75511	1.44754	0.347063
prkdc			+		+	+			+	+	4	1.22881	0.0887525	1.081	2.10629	0.00352701	0.991445	-0.00707372	-0.00935799	1.50887	0.0132571	2.51431	2.88843	0.963233	0.111275	1.60137	1.82277	3.04198	0	2.63282	5.75188	3.32457	0	3.57379	7.01804	3.26235	0	3.71382	6.85861	2.58513	0.00154286	3.56672	4.79336	NaN	1	0	NaN	NaN	1
tho5a			+	+							0	1.12751	0.0898927	1.69258	2.10004	0.174826	0.808634	0.506214	0.422698	1.39362	0.0322045	-0.835567	-2.20118	1.36543	0.0494286	-1.24987	-2.36906	NaN	1	0	NaN	NaN	1	0	NaN	0.0105967	1	-0.777292	-2.06507	NaN	1	0	NaN	0.52296	0.96663	0.0582746	0.287852	0.0603181	1
dhx57											0	1.1136	0.0906602	1.82505	2.09608	NaN	1	0	NaN	0.614804	0.199033	0.903652	1.18906	NaN	1	0	NaN	NaN	1	0	NaN	NaN	1	0	NaN	NaN	1	0	NaN	NaN	1	0	NaN	NaN	1	0	NaN	NaN	1
h2a1			+								0	1.00442	0.0935	6.56809	2.07333	NaN	1	0	NaN	0.983371	0.0453369	6.396	2.03124	NaN	1	0	NaN	NaN	1	0	NaN	NaN	1	0	NaN	NaN	1	0	NaN	NaN	1	0	NaN	NaN	1	0	NaN	NaN	1
rfwd3			+								0	1.14541	0.0941053	1.3724	2.0685	NaN	1	0	NaN	1.55022	0.01321	2.0179	2.88418	NaN	1	0	NaN	NaN	1	0	NaN	NaN	1	0	NaN	NaN	1	0	NaN	NaN	1	0	NaN	NaN	1	0	NaN	NaN	1
eme1			+								0	1.11128	0.0932133	1.62092	2.06246	NaN	1	0	NaN	1.11548	0.0430136	1.57149	2.06094	NaN	1	0	NaN	NaN	1	0	NaN	NaN	1	0	NaN	NaN	1	0	NaN	NaN	1	0	NaN	NaN	1	0	NaN	NaN	1
tripc				+							0	1.14131	0.0927736	1.37353	2.06245	1.70186	0.113917	1.3782	2.95074	0.29919	0.681187	-0.14346	-0.486789	1.7317	0.0296271	-1.18657	-2.89794	0.0247638	1	-1.21322	-1.74689	NaN	1	0	NaN	0.54376	0.790369	0.160306	0.444466	0.0084618	1	-1.07704	-2.36778	0.798624	0.57	0.303766	0.828816	0.454776	1
smc3					+		+	+	+	+	5	1.1049	0.0979907	1.52963	2.03682	0.218135	0.747179	-0.605019	-0.512832	0.709572	0.156208	0.958712	1.33716	0.294151	0.609502	-0.767751	-0.663367	2.08334	0.00754545	1.49861	3.13995	2.19672	0.004	1.7129	3.43274	2.3169	0.00118519	3.02824	4.03314	NaN	1	0	NaN	2.85757	0	2.06953	4.98723	2.60889	0
rfc3			+		+	+	+	+	+	+	6	1.25557	0.0981111	0.845786	2.03224	0.461554	0.570937	0.400823	0.843599	1.67787	0.0150068	1.06586	2.74175	0.767425	0.212476	0.680714	1.3391	3.44514	0	2.41134	6.75668	3.61214	0	2.32478	7.17029	3.68408	0	3.25712	8.12177	2.98483	0.0012	2.7256	5.63698	3.5275	0	2.19126	6.79988	3.05168	0
lef1			+								0	1.08292	0.099945	1.66158	2.02305	NaN	1	0	NaN	1.07587	0.0455054	1.71907	2.01984	NaN	1	0	NaN	NaN	1	0	NaN	NaN	1	0	NaN	NaN	1	0	NaN	NaN	1	0	NaN	NaN	1	0	NaN	NaN	1
xrcc6			+	+	+	+			+	+	4	1.20165	0.101607	0.962092	2.01993	0.497237	0.582098	0.300832	0.826246	2.92307	0	2.97755	6.44183	1.70294	0.0201491	2.20985	3.21143	3.49189	0	2.52394	6.98222	3.65327	0	2.68312	7.6106	3.80353	0	3.48603	8.70994	4.71065	0	2.98395	11.8764	1.29123	0.191968	0.508478	1.4921	0.894542	0.384522
fancf											0	1.70985	0.101249	0.431395	2.01351	2.50822	0.224111	0.381976	2.38878	0.326859	0.681505	0.12664	0.488392	0.210433	0.851714	0.0607287	0.28667	0.0325284	1	-0.259371	-1.06652	0.041152	1	-0.182713	-0.858323	0.890654	0.467047	0.172023	0.746933	1.04036	0.387114	0.199263	0.891112	0.39011	1	0.0453835	0.161401	0.699132	0.86681
ctf18					+	+	+	+	+		5	1.04179	0.102324	2.16768	2.01202	1.74352	0.0754146	3.94487	3.5212	0.882115	0.126221	0.620827	1.45109	0.41938	0.469231	-0.606848	-0.846865	1.40219	0.0389606	2.33643	2.12848	NaN	1	0	NaN	3.47287	0	4.50411	7.87503	2.38468	0.0025	3.24484	4.23086	3.56903	0	3.88328	8.01909	3.30871	0
ssrp1											0	1.34751	0.102296	0.665257	2.01084	2.243	0.0886667	0.904209	3.37857	0.321537	0.677205	0.133054	0.493263	0.289045	0.765281	-0.121518	-0.450236	0.0187024	1	-0.441221	-1.50548	0.000215705	1	-0.821547	-4.20783	0.889294	0.386696	0.224037	0.829619	0.476427	0.916737	0.0826619	0.296586	0.63222	0.87561	0.0909824	0.426825	1.26513	0.445387
ddb1					+			+			2	1.65336	0.106167	0.44403	1.99639	0.622324	0.469542	0.513281	1.09	0.120729	0.863384	0.0911713	0.242801	0.149126	0.845439	-0.148699	-0.315414	0.35883	0.833174	0.0105082	0.0645153	0.135708	1	-0.0408529	-0.254485	2.01502	0.0316364	0.454538	2.06582	0.867569	0.309352	0.472428	1.00408	0.945338	0.426513	0.363367	1.02446	3.5072	0.00210169
wiz			+	+							0	1.07805	0.106246	1.51383	1.99161	0.419618	0.591785	0.470519	0.814281	3.87102	0	-2.75761	-9.46691	2.60119	0.00538889	-3.49681	-5.66109	NaN	1	0	NaN	NaN	1	0	NaN	0.000163715	1	-2.34902	-6.64582	NaN	1	0	NaN	1.06436	0.321811	0.40859	1.17992	0.844569	0.495695
fancg											0	1.67579	0.105739	0.430773	1.98628	2.17607	0.152615	0.591079	2.75689	1.443	0.0577949	0.490002	1.9005	1.65687	0.112161	0.363019	1.81663	0.105497	1	-0.10691	-0.480958	0.016418	1	-0.274759	-1.28159	1.54944	0.108536	0.323863	1.46021	1.4721	0.149248	0.31632	1.39344	0.0869132	1	-0.166139	-0.634418	0.175304	1
atrx			+	+							0	1.10682	0.106753	1.23141	1.97604	0.0248903	0.964387	-0.0559381	-0.0656295	1.60628	0.0130108	-1.70426	-2.9079	1.88627	0.0167222	-1.84116	-3.46337	NaN	1	0	NaN	NaN	1	0	NaN	0.000180476	1	-4.06419	-7.39249	NaN	1	0	NaN	0.000812906	1	-2.35993	-4.82274	0.000167092	1
kdm2b											0	1.07477	0.111983	1.30565	1.94574	NaN	1	0	NaN	0.99841	0.0827793	0.844329	1.70001	0.646581	0.242441	-1.14694	-1.27237	NaN	1	0	NaN	NaN	1	0	NaN	1.21764	0.0858012	0.840545	1.5912	NaN	1	0	NaN	NaN	1	0	NaN	NaN	1
fancm											0	1.583	0.115085	0.440252	1.93336	1.06039	0.385249	0.337563	1.35244	0.4393	0.577794	0.149225	0.607325	0.220564	0.825506	0.0952873	0.354994	0.00419645	1	-0.286057	-1.63058	0.000704479	1	-0.327964	-2.15701	0.906316	0.488504	0.154195	0.719998	0.322578	1	0.00959905	0.0386123	0.317031	1	0.00497055	0.0244848	0.0996665	1
tipin		+	+		+	+	+	+			4	0.937555	0.118502	3.62498	1.89986	2.51004	0.0288696	6.10205	5.7791	1.90721	0.0082931	1.48814	3.35209	1.09034	0.091036	1.18123	1.9385	NaN	1	0	NaN	NaN	1	0	NaN	3.67483	0	5.80011	9.0767	3.56876	0	5.45337	8.52486	3.44927	0	4.31197	7.72439	3.01004	0
rfa3			+	+	+	+	+	+	+	+	6	1.28935	0.121721	0.598988	1.88481	0.87583	0.374178	0.583602	1.42262	3.10397	0	2.08898	6.3699	2.37159	0.0112157	1.8921	4.47043	3.62421	0	3.99022	8.27659	3.70297	0	3.88112	8.53517	3.86661	0	4.58921	9.54444	3.49163	0	4.46472	7.93562	2.82623	0	2.50023	5.12358	2.96618	0
brd3					+	+	+	+	+	+	6	1.22128	0.125386	0.638533	1.84742	0.12595	0.865277	0.104049	0.258457	1.24276	0.0626768	0.634611	1.86773	0.568534	0.409603	0.347933	0.935203	2.18917	0.0075122	1.41092	3.27867	2.28939	0.00334426	1.68569	3.59443	2.59016	0.00064	2.04946	4.37061	2.3572	0.00374026	1.78974	3.77137	2.21279	0.0073253	1.41484	3.32123	2.1598	0.00705882
zn295			+		+						1	0.921692	0.129692	2.38321	1.82214	0.540738	0.468418	1.02595	1.09401	1.32611	0.0202264	2.09939	2.49627	0.98931	0.104864	1.66751	1.87299	NaN	1	0	NaN	NaN	1	0	NaN	2.05859	0.00487805	1.70612	3.17731	NaN	1	0	NaN	NaN	1	0	NaN	NaN	1
tad3b											0	1.18231	0.134157	0.63073	1.79794	0.800496	0.365146	1.35835	1.53615	0.0522376	0.95205	0.0347818	0.105693	0.00386053	0.99729	-0.00374921	-0.00897525	0.00331301	1	-1.08383	-2.9599	NaN	1	0	NaN	0.0250626	1	-0.4531	-1.40214	NaN	1	0	NaN	0.0264455	1	-0.487882	-1.41084	0.0093702	1
h1a			+	+	+	+			+	+	4	1.17108	0.135937	0.638032	1.79135	0.802706	0.396766	0.527895	1.3066	2.72301	0	2.28122	5.51852	3.38267	0.00218182	2.5661	7.60953	2.86342	0	2.03822	4.98247	2.87872	0.00109091	2.35835	5.19172	3.26646	0	2.67625	6.4124	3.41889	0	2.88625	6.99975	0.780336	0.553965	0.395032	0.862662	0.763904	0.608871
cdk1a			+	+	+	+			+	+	4	1.08871	0.140323	0.747915	1.7682	0.547854	0.509043	0.495737	0.990957	1.84831	0.00552475	3.39223	3.70314	2.91872	0.00313333	3.51135	6.64673	3.35872	0	2.7881	6.75436	3.1284	0	2.71693	6.03448	3.99114	0	3.53601	9.48722	3.53339	0	3.21267	7.56444	NaN	1	0	NaN	NaN	1
nktr			+								0	0.919718	0.140736	1.71462	1.76619	NaN	1	0	NaN	1.18515	0.0408132	-1.23819	-2.0945	0.795917	0.159335	-1.63748	-1.55897	NaN	1	0	NaN	NaN	1	0	NaN	0.0252635	1	-0.902418	-1.65299	NaN	1	0	NaN	0.65807	0.6775	0.335768	0.683066	0.249296	1
mfap1											0	1.19631	0.141618	0.574982	1.7642	0.0954922	0.909755	-0.0418491	-0.163031	1.10763	0.0953611	0.516671	1.61788	0.295226	0.678929	0.245293	0.56162	0.11695	1	-0.0929845	-0.427999	0.0769906	1	-0.163478	-0.665123	1.32203	0.102273	0.481997	1.49869	0.0386505	1	-0.205327	-0.920863	0.206097	1	-0.0346743	-0.169933	0.0570036	1
kf22b			+	+	+	+				+	3	0.99413	0.14612	0.980426	1.74298	1.32083	0.305544	0.551795	1.86675	1.86003	0.00860504	1.54227	3.29505	2.25919	0.0168889	1.34458	3.8782	1.21864	0.0935742	0.903486	1.61383	1.68809	0.0341333	0.974995	2.2784	2.33228	0.00222609	1.88391	3.76181	2.46324	0.00378947	1.52679	3.83456	0.696894	0.65	0.341641	0.735178	0.494806	1
parp1			+	+	+	+	+		+	+	5	0.9338	0.153418	1.25627	1.72337	0.491216	0.562717	0.476417	0.911547	1.7669	0.00786147	2.31412	3.35942	1.64907	0.0206624	3.18252	3.24714	2.46217	0	3.35919	4.44063	3.28903	0	3.70291	6.94505	3.20254	0	4.61546	6.90075	2.97526	0	4.17933	6.04353	1.99097	0.008	2.30134	3.20461	0.791664	0.454816
rfc2					+	+	+	+	+	+	6	1.05276	0.154489	0.72474	1.7115	0.856293	0.385899	0.520096	1.36043	0.613007	0.263972	0.421396	1.03144	0.701313	0.278673	0.522376	1.18804	2.88488	0	2.31004	5.18322	3.65487	0	2.4502	7.41567	3.87474	0	3.03478	8.6552	3.41104	0	2.9703	7.02289	3.15361	0	2.61338	6.05268	3.22311	0
zik1											0	0.92034	0.158876	1.15046	1.68218	NaN	1	0	NaN	0.990746	0.212442	-0.250451	-1.14605	0.735173	0.174892	-1.64079	-1.46107	NaN	1	0	NaN	NaN	1	0	NaN	0.0956476	1	-0.229036	-0.672107	NaN	1	0	NaN	0.334829	1	0.0214151	0.0681866	0.118093	1
sox15											0	0.889203	0.170204	1.07724	1.62082	NaN	1	0	NaN	0.732465	0.130738	1.35287	1.42966	NaN	1	0	NaN	NaN	1	0	NaN	NaN	1	0	NaN	NaN	1	0	NaN	NaN	1	0	NaN	NaN	1	0	NaN	NaN	1
blm					+	+					2	1.43429	0.171456	0.338868	1.61458	1.48981	0.339073	0.346377	1.66791	1.31646	0.0971259	0.374418	1.60567	1.66918	0.0810798	0.455696	2.03236	1.04952	0.402788	0.131388	0.727471	0.980435	0.617394	0.0736821	0.493572	2.51678	0.0139858	0.470256	2.49185	2.06576	0.0452039	0.420059	2.02879	0.663671	0.85413	0.0958385	0.45576	0.179107	1
nse2			+								0	0.805938	0.170861	2.13101	1.61099	NaN	1	0	NaN	2.45044	0.000946565	2.75629	5.02855	NaN	1	0	NaN	NaN	1	0	NaN	NaN	1	0	NaN	0.157507	1	-0.169853	-0.418399	NaN	1	0	NaN	NaN	1	0	NaN	NaN	1
rfc5					+	+	+	+	+	+	6	0.917127	0.171076	0.86978	1.60209	0.840346	0.367077	0.722958	1.44803	0.442331	0.417092	0.358685	0.800326	0.458837	0.461006	0.461392	0.864005	2.5975	0	2.02076	4.37341	4.37873	0	2.27258	9.47996	3.4523	0	2.89054	7.10873	3.02649	0.00126316	2.99554	5.86341	3.66295	0	2.53186	7.51404	3.78868	0
sgol1				+							0	0.981335	0.172671	0.674008	1.59748	0.129877	0.8539	-0.162135	-0.290259	0.672855	0.229869	0.421089	1.09636	1.49567	0.0297333	2.51484	2.86329	0.526254	0.57391	0.380627	0.500435	0.627774	0.450291	0.511343	0.687835	0.995089	0.142129	1.05463	1.3313	NaN	1	0	NaN	0.72095	0.554659	0.633546	0.852686	NaN	1
ubf1b			+	+	+	+			+	+	4	1.08396	0.174653	0.509982	1.58782	0.0256695	0.965191	0.0236963	0.0578978	2.64635	0.00232	1.43059	4.6754	1.63594	0.0330053	1.1436	2.72771	2.11787	0.0109307	0.962634	2.85964	2.84768	0.00090566	1.2552	4.29561	2.68443	0.00121905	1.47262	4.21089	1.93331	0.0127912	1.27889	2.79256	0.366854	1	0.0420291	0.130329	0.560155	0.979556
exosx			+								0	1.02408	0.174481	0.583305	1.5876	0.69751	0.398075	0.83605	1.29358	2.15047	0.0124296	-0.715192	-2.97086	1.00567	0.113281	-1.11574	-1.79804	0.00401625	1	-1.02692	-2.79655	NaN	1	0	NaN	0.000903771	1	-0.443617	-2.53015	0.0116441	1	-1.36618	-2.26934	1.20378	0.353173	0.271575	1.12991	0.0421194	1
rfa1			+	+	+	+	+	+	+	+	6	0.984722	0.186259	0.590647	1.54953	0.921109	0.352957	0.799085	1.58155	3.05007	0	2.05203	6.19459	2.6219	0.00456471	2.06507	5.13894	3.46246	0	3.85143	7.61038	3.14174	0	3.78004	6.47991	3.71608	0	4.44208	8.83374	3.68589	0	4.57913	8.75939	2.816	0	2.39005	5.05024	2.78356	0
etaa1					+	+	+	+			4	0.778142	0.187377	1.83736	1.54603	0.724164	0.383946	0.924748	1.35117	0.578846	0.264442	0.502427	1.03222	0.141679	0.841638	0.197308	0.320292	NaN	1	0	NaN	1.31216	0.0682963	1.48472	1.8816	2.41497	0.0012549	2.97599	4.25327	2.02997	0.00483721	2.40947	3.30245	2.22476	0.00420779	2.47356	3.71761	1.90473	0.012
leng8			+								0	1.0223	0.194271	0.504107	1.52072	0.368498	0.576082	1.48135	0.831573	1.36749	0.0388492	-0.773165	-2.12367	0.475784	0.354346	-1.43651	-1.01892	0.0029067	1	-0.732008	-2.68193	NaN	1	0	NaN	0.105125	1	-0.227901	-0.633318	NaN	1	0	NaN	1.49537	0.122353	0.545264	1.7332	0.630615	0.881614
rtcb											0	0.956264	0.194039	0.592674	1.51916	0.118136	0.866464	-0.139242	-0.263151	0.103636	0.896129	-0.0635853	-0.198184	0.474164	0.461477	0.415635	0.865731	0.0273745	1	-0.508687	-1.41254	0.918371	0.242959	0.406414	1.02694	0.503806	0.889684	0.0839869	0.323295	0.640757	0.644267	0.267172	0.628456	0.640715	0.788729	0.147572	0.527795	0.134986	1
rfc1			+	+	+	+	+	+	+	+	6	0.888147	0.19501	0.721533	1.50757	0.883051	0.384522	0.446693	1.33084	1.76353	0.0119846	1.362	3.04436	1.56735	0.0392563	1.13047	2.61851	3.6102	0	3.52753	8.0058	4.37918	0	3.51214	11.1186	4.29433	0	4.24906	11.3482	4.41311	0	3.95883	11.6927	3.45616	0	2.88706	7.11897	3.35515	0
rmi1						+					1	1.05941	0.195182	0.449795	1.50174	0.434535	0.661388	0.19917	0.672184	0.0979495	0.896571	0.0726929	0.198673	0.73244	0.406648	0.227756	0.93929	0.249724	0.955706	-0.0301978	-0.10802	1.06242	0.222969	0.320462	1.09146	1.43396	0.0959314	0.419597	1.53039	1.85185	0.0444314	0.519632	2.04301	0.92169	0.45755	0.346904	0.987591	1.28729	0.3336
npm			+	+							0	1.1092	0.196026	0.409842	1.49712	0.133085	0.866658	-0.0933749	-0.260568	4.97097	0	-5.47547	-18.2214	4.88792	0	-6.18477	-18.3191	1.38717e-06	1	-5.94234	-20.4057	1.98508e-06	1	-5.89608	-19.1695	3.3935e-06	1	-5.53249	-17.136	6.3359e-06	1	-5.98946	-15.6668	0.223531	1	-0.0570272	-0.180579	0.76759	0.744158
smc1a					+		+				2	0.779292	0.19569	1.28445	1.49375	0.309845	0.65305	0.698876	0.684898	0.819358	0.112053	1.0547	1.51506	0.133056	0.839723	-0.362858	-0.328629	1.33017	0.0575	1.55918	1.92161	NaN	1	0	NaN	1.94988	0.00432787	2.84363	3.20766	0.823646	0.267412	1.22083	1.08352	1.84781	0.0173617	1.78893	2.82632	1.35179	0.0908817
fanca											0	1.16462	0.199115	0.368244	1.48078	1.30782	0.342329	0.384718	1.61779	0.429456	0.546816	0.183126	0.648653	0.494115	0.555813	0.204007	0.72842	0.0231826	1	-0.134345	-0.818908	0.0051701	1	-0.134991	-0.978477	1.05391	0.292449	0.233899	0.963547	1.12041	0.2898	0.249727	1.03557	0.454751	1	0.0507736	0.227242	0.439624	1
myl6			+								0	0.921275	0.202506	0.561547	1.45955	NaN	1	0	NaN	1.69023	0.0136528	1.17245	2.82618	NaN	1	0	NaN	NaN	1	0	NaN	NaN	1	0	NaN	NaN	1	0	NaN	NaN	1	0	NaN	NaN	1	0	NaN	NaN	1
ran											0	0.695615	0.203281	3.19684	1.45708	NaN	1	0	NaN	0.854147	0.0765333	3.4595	1.74534	0.546112	0.280631	-2.6771	-1.18065	NaN	1	0	NaN	NaN	1	0	NaN	NaN	1	0	NaN	NaN	1	0	NaN	NaN	1	0	NaN	NaN	1
tba1											0	0.781591	0.204314	1.0273	1.45482	NaN	1	0	NaN	0.973118	0.0645815	1.58802	1.83675	0.121325	0.848761	-0.398451	-0.306819	NaN	1	0	NaN	NaN	1	0	NaN	0.520575	0.781512	0.242899	0.457384	NaN	1	0	NaN	NaN	1	0	NaN	NaN	1
hells					+						1	0.722238	0.209321	1.5969	1.4366	0.218895	0.750685	0.532206	0.508348	0.406988	0.380936	0.697271	0.843246	0.415373	0.4596	-0.802938	-0.870343	0.314017	0.848266	0.040006	0.0357789	0.10737	1	-0.771278	-0.774065	1.41765	0.0318431	1.63691	2.07365	0.210984	1	-0.239073	-0.277121	0.868396	0.356159	0.939638	1.12398	0.600881	0.777949
tf2h1			+		+				+		2	0.849867	0.211864	0.638395	1.42203	0.0148343	0.974652	-0.0356344	-0.0397909	2.94011	0	1.6888	5.56733	0.874445	0.146121	1.26215	1.63509	2.349	0.003	1.70686	3.71746	1.17297	0.111442	0.950759	1.56505	3.21861	0	2.34526	6.07186	0.902226	0.227542	0.915124	1.17091	1.69029	0.0659286	0.656458	2.04878	0.0647279	1
dpod1					+		+	+			3	0.7162	0.211593	1.51983	1.42039	0.93508	0.311907	1.68457	1.78771	1.08346	0.0816659	-0.658796	-1.70736	0.984121	0.108014	-1.56457	-1.85102	NaN	1	0	NaN	NaN	1	0	NaN	2.8336	0	2.92965	5.30208	NaN	1	0	NaN	3.22189	0	3.58844	6.6809	3.26688	0
kdm2a											0	0.726042	0.211889	1.28692	1.41202	0.746131	0.373478	1.11221	1.41809	0.492073	0.286879	0.763502	0.983496	0.368552	0.538281	0.523022	0.754098	NaN	1	0	NaN	NaN	1	0	NaN	0.711917	0.380987	0.647952	0.841514	0.609745	0.64147	0.367549	0.627668	0.182667	1	-0.11555	-0.315475	0.197851	1
mbd3											0	0.683019	0.213595	2.24769	1.40801	0.142736	0.840322	-0.168444	-0.313323	0.44603	0.34471	-0.621311	-0.889096	0.593101	0.289211	-0.949583	-1.16424	NaN	1	0	NaN	0.0666063	1	-0.923861	-1.08948	0.0705356	1	-0.984896	-1.06178	0.0557602	1	-1.09231	-1.22165	0.180581	1	-0.363585	-0.395233	0.254319	1
dnli3					+				+		2	0.748216	0.218483	0.96712	1.39447	0.100601	0.866531	0.337484	0.258705	0.440924	0.296899	1.43632	0.958798	0.181186	0.771129	0.483472	0.433355	1.74139	0.0139478	1.58026	2.59048	NaN	1	0	NaN	2.18329	0.0022069	2.54738	3.6454	NaN	1	0	NaN	NaN	1	0	NaN	NaN	1
rpp14											0	0.673887	0.21814	2.20631	1.39075	0.122947	0.872074	-0.0840289	-0.240249	0.212597	0.743714	-0.182517	-0.421382	0.34236	0.526809	1.04443	0.766501	NaN	1	0	NaN	0.331735	0.868015	0.0236766	0.0658233	0.382793	0.992213	0.0796026	0.179255	0.232781	1	-0.0603523	-0.166206	0.73501	0.644953	0.262119	0.730893	NaN	1
elob					+	+	+				3	1.12102	0.217855	0.332947	1.38917	0.813895	0.3368	2.54219	1.64466	0.759568	0.276986	-0.256028	-1.00397	1.8316	0.055094	0.510068	2.27592	0.680498	0.593789	0.0943909	0.461616	NaN	1	0	NaN	2.03154	0.0338974	0.427338	2.02011	3.67058	0.00253521	0.830753	4.68301	2.57449	0.0111556	0.683366	3.04739	1.60566	0.207098
rfa2			+	+	+	+	+	+	+	+	6	0.841283	0.221844	0.568443	1.37433	0.951445	0.341421	0.891677	1.65555	2.9992	0	2.05057	6.06198	2.28554	0.0117009	1.82251	4.25011	3.88576	0	3.85667	9.26083	3.35906	0	3.57139	7.13457	4.18993	0	4.42511	10.9596	3.93897	0	4.46307	9.81062	3.51951	0	2.37454	6.94337	3.47662	0
fap24											0	0.958321	0.223678	0.412493	1.36806	0.717048	0.474993	0.331736	1.06496	0.0535077	0.953474	0.0408452	0.112536	0.102998	0.889852	0.0732848	0.205873	0.0903641	1	-0.308224	-0.752648	0.135513	1	-0.18055	-0.491874	0.454164	0.906952	0.10427	0.294253	0.490409	0.858184	0.151187	0.372888	0.363512	1	0.0634244	0.140129	0.392497	1
wrn			+	+	+	+		+	+	+	5	0.784754	0.228376	0.653507	1.34973	1.90182	0.164	0.724075	2.70216	1.90627	0.00846281	1.31947	3.25671	3.46144	0.00341818	1.77115	6.91094	2.14781	0.00708046	1.31747	3.15738	3.2715	0	1.71314	5.66269	2.79217	0	1.97097	4.7792	3.93243	0	2.43722	8.27396	1.71307	0.0635315	0.651499	2.06886	1.8859	0.0481395
taf5l					+						1	0.705549	0.231474	1.01842	1.34227	NaN	1	0	NaN	0.323613	0.489598	0.715623	0.709999	0.091214	0.882716	-0.185874	-0.225027	NaN	1	0	NaN	NaN	1	0	NaN	1.9446	0.00472441	2.28214	3.11086	NaN	1	0	NaN	NaN	1	0	NaN	NaN	1
chd4											0	0.730689	0.230849	0.838294	1.34012	0.592817	0.492846	0.438471	1.01833	0.880923	0.104251	-0.859001	-1.55006	0.868129	0.165059	-0.858777	-1.53282	0.00431929	1	-2.4141	-3.25253	0.00265962	1	-2.26547	-3.64535	0.00941173	1	-1.57581	-2.46958	0.00514515	1	-1.827	-2.98049	0.0674912	1	-0.716809	-1.04603	0.0430562	1
sf3b2											0	0.679691	0.233426	1.24801	1.33557	NaN	1	0	NaN	0.338975	0.705322	0.105598	0.461636	NaN	1	0	NaN	NaN	1	0	NaN	NaN	1	0	NaN	0.0750517	1	-0.176007	-0.692373	NaN	1	0	NaN	0.0377533	1	-0.281605	-1.05571	NaN	1
smc6											0	0.760124	0.245887	0.607606	1.29931	0.19564	0.814434	0.159494	0.386057	0.639584	0.256923	0.397598	1.04496	0.189057	0.818138	-0.143867	-0.367857	0.163154	1	-0.206539	-0.419583	0.375078	0.831826	0.0699476	0.162068	0.761717	0.382468	0.401068	0.842633	0.53521	0.779506	0.229441	0.473167	0.304667	1	0.0034701	0.00842157	0.829666	0.521853
mta2				+							0	0.628645	0.251922	1.54484	1.28047	0.171488	0.811469	0.469306	0.413453	0.996685	0.0734072	-1.05134	-1.76775	1.23469	0.0489912	-2.27165	-2.35624	NaN	1	0	NaN	NaN	1	0	NaN	0.0256906	1	-1.5761	-1.78218	NaN	1	0	NaN	0.146475	1	-0.524766	-0.549482	0.0868935	1
rad1			+	+	+	+			+		3	0.775119	0.252903	0.521776	1.27204	0.0771086	0.900464	-0.111785	-0.183173	2.63281	0	2.09099	5.18099	1.44719	0.0353439	2.04777	2.70344	2.20813	0.0029589	2.35466	3.65484	NaN	1	0	NaN	2.68027	0	2.87644	4.88319	1.58839	0.0257263	1.57322	2.33775	0.958904	0.304503	0.785449	1.22626	NaN	1
nip7			+								0	0.61504	0.257989	1.59135	1.26115	1.3186	0.244903	-0.884741	-2.13617	2.87692	0.00096875	-1.36963	-5.04782	1.01247	0.132459	-0.821774	-1.7088	NaN	1	0	NaN	0.0957741	1	-0.164211	-0.601914	8.93706e-05	1	-1.81296	-6.7823	0.00596836	1	-1.04895	-2.56726	0.0124041	1	-0.443323	-1.66299	0.112633	1
h1b			+		+	+			+	+	4	0.730951	0.261433	0.585616	1.25397	0.135592	0.838186	0.233604	0.317587	2.13799	0.00449438	1.9543	4.00721	0.870727	0.118468	3.40915	1.77368	2.57993	0	1.71419	4.17501	2.74365	0.000923077	1.79356	4.56336	2.59928	0	2.2998	4.49544	1.71006	0.0177634	2.02716	2.63182	0.744291	0.60118	0.345503	0.794672	NaN	1
h4			+	+	+	+		+	+	+	5	0.780295	0.261055	0.483379	1.25346	1.18565	0.321119	0.656926	1.82239	1.83965	0.0122482	0.992076	2.91724	1.52413	0.0408889	1.10235	2.54013	2.24346	0.00724706	1.1469	3.19592	3.52895	0	1.24256	5.50004	3.74299	0	1.63028	6.64018	3.14739	0.00116129	1.89949	5.5532	1.73177	0.0641101	0.638203	2.07542	1.81125	0.0471807
aukbb				+	+						1	0.769954	0.271187	0.45596	1.22338	0.330192	0.723799	0.187215	0.561439	1.15622	0.051874	0.950059	1.95323	2.24893	0.0161967	1.28725	3.81139	0.826174	0.275208	0.536512	0.976658	1.01769	0.170384	0.645799	1.26149	1.43546	0.0406329	0.992472	1.94056	1.21358	0.103866	0.833014	1.58315	0.328075	1	0.0424124	0.0677343	0.0795019	1
zn638			+	+							0	0.671777	0.271742	0.679414	1.21541	0.292716	0.671866	-0.703845	-0.655697	1.31176	0.0407014	-0.830673	-2.09447	1.43433	0.0349738	-2.12676	-2.6935	NaN	1	0	NaN	NaN	1	0	NaN	0.00260596	1	-1.00492	-3.04575	NaN	1	0	NaN	0.154577	1	-0.174245	-0.429697	0.22294	1
rnh1											0	0.735395	0.277743	0.478069	1.20122	0.992335	0.377876	0.507517	1.49345	0.643335	0.222686	0.528536	1.12227	0.823231	0.212061	0.547059	1.34122	0.428646	0.741147	0.0650132	0.226664	0.0179334	1	-0.512836	-1.59861	1.08858	0.148905	0.543082	1.29852	0.293781	1	-0.00531832	-0.0157839	0.317713	1	0.0145461	0.0373615	0.0298328	1
atad5					+			+	+		3	0.593809	0.277664	1.23566	1.19938	1.25474	0.222197	2.38728	2.40396	0.449477	0.286383	1.68007	0.983316	0.274977	0.634332	-0.620718	-0.61701	3.28749	0	3.35217	6.80636	NaN	1	0	NaN	2.49878	0	4.58783	4.70247	NaN	1	0	NaN	NaN	1	0	NaN	4.13747	0
trrap											0	0.663004	0.282723	0.640813	1.19115	0.17314	0.813766	0.360274	0.405766	0.178274	0.77397	0.222032	0.387381	0.208756	0.754258	-0.336459	-0.464721	0.036227	1	-0.79759	-1.41664	0.0169558	1	-1.46919	-2.04294	0.199905	1	-0.156777	-0.292047	0.0395173	1	-1.10892	-1.43754	0.121462	1	-0.378809	-0.63513	0.0265485	1
mier1				+							0	0.629653	0.283162	0.797794	1.18967	0.685283	0.406604	0.69807	1.23911	0.97111	0.0730777	1.22989	1.77392	1.78686	0.016381	2.47715	3.43262	NaN	1	0	NaN	NaN	1	0	NaN	NaN	1	0	NaN	NaN	1	0	NaN	NaN	1	0	NaN	NaN	1
brwd3											0	0.84575	0.282625	0.337203	1.18262	0.948766	0.366601	0.556304	1.48599	0.117283	0.886173	0.0624142	0.212562	0.227639	0.776	-0.156971	-0.424351	0.129888	1	-0.117889	-0.443058	0.0787798	1	-0.218397	-0.73302	0.751851	0.49895	0.219313	0.708734	0.853887	0.369306	0.337907	0.911567	0.675875	0.746655	0.156899	0.569506	1.51399	0.142222
h10a			+		+				+		2	0.818031	0.283678	0.354036	1.17852	NaN	1	0	NaN	2.10189	0.00457143	2.36855	4.07627	NaN	1	0	NaN	1.58956	0.0262667	1.67438	2.36086	NaN	1	0	NaN	1.82961	0.00655639	2.02841	2.84686	NaN	1	0	NaN	NaN	1	0	NaN	NaN	1
ari5b											0	0.585405	0.285824	1.09261	1.17128	NaN	1	0	NaN	0.625363	0.204646	0.744194	1.1711	NaN	1	0	NaN	NaN	1	0	NaN	NaN	1	0	NaN	0.893948	0.246763	0.482309	1.04041	NaN	1	0	NaN	NaN	1	0	NaN	NaN	1
h2ax			+	+	+						1	0.520775	0.293928	4.69102	1.15622	NaN	1	0	NaN	1.79203	0.013512	0.942394	2.80765	6.03479	0	-11.6677	-35.226	NaN	1	0	NaN	NaN	1	0	NaN	1.41053	0.0222517	3.53111	2.21163	NaN	1	0	NaN	1.10327	0.147902	2.58871	1.62641	1.28827	0.0888352
rbm28			+								0	0.602193	0.295897	0.80595	1.15239	0.644035	0.439297	-0.61459	-1.15756	1.81913	0.0176892	-0.772952	-2.66809	0.0639282	0.909051	0.194709	0.167935	NaN	1	0	NaN	0.159268	1	-0.114267	-0.369523	0.000353969	1	-0.855504	-4.01729	NaN	1	0	NaN	0.163876	1	-0.0825526	-0.320149	NaN	1
gst26			+	+	+	+			+	+	4	0.676008	0.295816	0.505315	1.14977	0.483515	0.550246	0.560094	0.927803	3.32428	0	5.74598	8.84153	2.56909	0.00416901	4.82139	5.82227	4.73548	0	5.9519	14.9781	4.49432	0	5.63849	13.2952	5.32811	0	6.45722	19.6328	4.22285	0	6.19859	11.9803	NaN	1	0	NaN	NaN	1
1433z			+		+						1	0.63309	0.302942	0.588038	1.13395	NaN	1	0	NaN	1.80541	0.008192	1.58013	3.21501	NaN	1	0	NaN	NaN	1	0	NaN	NaN	1	0	NaN	1.44967	0.0460859	0.813831	1.87867	NaN	1	0	NaN	NaN	1	0	NaN	NaN	1
sgol2											0	0.558188	0.309174	1.0056	1.11872	0.48709	0.518412	0.682421	0.961416	0.412663	0.358036	0.808873	0.866689	0.290584	0.626559	0.530158	0.63276	NaN	1	0	NaN	NaN	1	0	NaN	NaN	1	0	NaN	NaN	1	0	NaN	NaN	1	0	NaN	NaN	1
smo3			+		+				+		2	0.683891	0.309459	0.434537	1.11718	NaN	1	0	NaN	4.14228	0	4.81424	12.5025	NaN	1	0	NaN	4.89802	0	4.83745	15.1195	NaN	1	0	NaN	4.93973	0	5.27199	15.7853	NaN	1	0	NaN	NaN	1	0	NaN	NaN	1
ehmt1				+							0	0.523223	0.312691	1.67202	1.11115	NaN	1	0	NaN	0.762324	0.111805	-1.76807	-1.51505	3.24433	0	-3.85297	-7.91719	NaN	1	0	NaN	NaN	1	0	NaN	NaN	1	0	NaN	NaN	1	0	NaN	0.44538	0.987291	0.0688165	0.248448	1.08315	0.42577
p66a											0	0.632914	0.312985	0.525796	1.10843	0.0343965	0.952277	-0.0565866	-0.0862399	0.695571	0.176428	-0.727705	-1.26186	0.646359	0.250386	-0.97245	-1.2472	0.020041	1	-1.37587	-1.91464	0.0192472	1	-1.38209	-1.94222	0.0566647	1	-0.85007	-1.17446	0.0288703	1	-1.43868	-1.68676	0.246793	1	-0.122365	-0.155802	0.14134	1
eaf6				+							0	0.553211	0.312521	0.977529	1.10751	NaN	1	0	NaN	0.32581	0.500441	-0.589998	-0.69888	2.65065	0.00517333	-2.57222	-5.48002	NaN	1	0	NaN	NaN	1	0	NaN	NaN	1	0	NaN	NaN	1	0	NaN	0.572955	0.713886	0.833148	0.62744	0.699292	0.547514
cabin			+								0	0.607776	0.314804	0.5868	1.10116	0.0809637	0.893948	0.127499	0.194311	1.34956	0.0496976	-0.627874	-1.97749	0.388804	0.521363	-0.499383	-0.778616	0.00750439	1	-1.4979	-2.60788	0.0058574	1	-1.237	-2.67893	0.0122369	1	-0.911102	-2.06735	0.0283833	1	-1.1095	-1.64045	0.0931803	1	-0.283228	-0.723515	0.0328958	1
rad17											0	0.587635	0.327083	0.5886	1.07571	NaN	1	0	NaN	0.361076	0.459258	0.536623	0.745525	NaN	1	0	NaN	NaN	1	0	NaN	NaN	1	0	NaN	NaN	1	0	NaN	NaN	1	0	NaN	NaN	1	0	NaN	NaN	1
skp1											0	0.729104	0.328866	0.329408	1.0733	NaN	1	0	NaN	0.484775	0.263694	1.37702	1.03105	0.275168	0.626178	-0.813669	-0.632255	0.793938	0.240979	1.74154	1.06165	NaN	1	0	NaN	0.90227	0.157906	2.07095	1.26103	NaN	1	0	NaN	NaN	1	0	NaN	NaN	1
brd2							+	+			2	0.601962	0.335092	0.494071	1.05671	0.307673	0.691373	0.380635	0.629844	1.0722	0.0676148	-0.889894	-1.81568	0.948195	0.133016	-1.06589	-1.70272	0.417514	0.72709	0.153735	0.265103	0.264623	0.974184	-0.0562325	-0.0967972	0.921563	0.203919	0.647806	1.13792	0.517938	0.781243	0.324402	0.475795	1.73848	0.0269091	1.5377	2.57399	1.59506	0.0474353
CL043				+							0	0.507265	0.33947	1.11901	1.05011	1.34566	0.193312	2.18645	2.54302	0.955216	0.0648778	-1.80853	-1.83374	1.79581	0.0297515	-1.13003	-2.95948	NaN	1	0	NaN	NaN	1	0	NaN	NaN	1	0	NaN	NaN	1	0	NaN	0.107866	1	-0.150356	-0.545782	0.020388	1
smrd2			+	+							0	0.501119	0.342859	1.13161	1.04124	NaN	1	0	NaN	1.75774	0.00634419	-3.44386	-3.50725	2.16356	0.01144	-3.65795	-4.49528	NaN	1	0	NaN	NaN	1	0	NaN	NaN	1	0	NaN	NaN	1	0	NaN	0.266346	1	-0.0607936	-0.0939588	0.0784362	1
zc3ha			+	+							0	0.607103	0.342329	0.447465	1.0396	0.51999	0.481298	-0.881465	-1.04371	1.25264	0.039856	-1.00549	-2.10883	1.34419	0.0410874	-2.19333	-2.54132	0.00183422	1	-1.50822	-3.66142	0.00101804	1	-1.63979	-4.22954	0.0106142	1	-1.06076	-2.22188	NaN	1	0	NaN	0.254002	1	-0.0552699	-0.119972	0.0915463	1
fanci			+		+	+	+	+	+	+	6	1.03006	0.347341	0.192017	1.02391	0.253289	0.825044	-0.0827579	-0.360302	1.8577	0.0212346	0.588064	2.44454	1.03264	0.274358	0.264407	1.20053	3.85884	0	2.77251	8.373	3.8191	0	2.81547	8.2743	3.87147	0	2.96453	8.58535	3.66796	0	2.73271	7.69799	3.42679	0	2.37646	6.67625	3.63185	0
srbd1											0	0.746634	0.349572	0.269333	1.01402	0.35637	0.699869	0.216909	0.613849	0.364655	0.580113	0.194871	0.60298	0.637472	0.343034	0.397219	1.04246	0.541859	0.610633	0.151377	0.435193	0.722133	0.444624	0.235565	0.695899	1.2074	0.142588	0.42071	1.32879	0.994947	0.237067	0.452473	1.13966	0.62078	0.746802	0.225838	0.579826	0.373367	1
hira											0	0.590778	0.349763	0.431281	1.01207	0.260422	0.741856	0.295104	0.535123	0.591183	0.296799	-0.350212	-0.960345	0.641966	0.279981	-0.694923	-1.18055	0.00488927	1	-1.08447	-2.71312	0.000594698	1	-1.3525	-4.43373	0.0213563	1	-0.653189	-1.62802	0.0211558	1	-1.0574	-1.80513	0.0605943	1	-0.302977	-0.914416	0.0608541	1
plk1			+	+	+	+			+	+	4	0.84744	0.351409	0.224849	1.00729	0.208677	0.815719	0.129675	0.380751	2.71856	0	1.84484	5.20964	2.68361	0.00473171	1.98556	5.23312	4.36691	0	1.98221	8.90023	3.36976	0	1.78277	5.96879	4.90357	0	2.20706	11.0337	3.76822	0	1.91245	7.13124	0.945378	0.426675	0.362224	1.02359	0.214535	1
ygc1											0	0.732447	0.35082	0.272062	1.00692	0.55001	0.507639	-0.493568	-0.992783	0.327517	0.575202	0.261672	0.610545	0.0311451	0.954138	-0.0439682	-0.076378	0.0188522	1	-0.274202	-1.24433	0.36716	0.852106	0.0207939	0.0992102	0.29716	1	-0.00214005	-0.00766201	0.0723993	1	-0.472775	-0.937633	0.107046	1	-0.263812	-0.650161	0.0470412	1
dpolq			+	+	+	+			+	+	4	0.860222	0.360527	0.21049	0.984656	0.246659	0.830346	-0.0729154	-0.336132	4.40737	0	7.45307	15.5832	3.14745	0	7.3761	8.34197	3.18355	0	7.48372	7.24472	3.26071	0	7.84394	7.59059	3.23743	0	7.69421	7.481	3.2539	0	7.77102	7.55567	NaN	1	0	NaN	NaN	1
ddx46											0	0.765859	0.360961	0.240465	0.983445	0.357821	0.650267	-0.360919	-0.693938	0.67594	0.286528	0.294617	0.988802	0.20897	0.772156	-0.210364	-0.429494	0.00115951	1	-0.334737	-2.08072	0.0146503	1	-0.421558	-1.57168	0.129217	1	-0.0942713	-0.406269	NaN	1	0	NaN	0.0129397	1	-0.388889	-1.5659	0.000158966	1
pkcb1			+		+						1	0.49008	0.36652	0.711838	0.971453	0.355427	0.613696	0.861005	0.7771	1.40069	0.0210966	1.37238	2.46518	0.65	0.226943	1.42113	1.30569	NaN	1	0	NaN	NaN	1	0	NaN	2.63705	0.000633663	1.74875	4.31203	NaN	1	0	NaN	NaN	1	0	NaN	NaN	1
no66			+	+							0	1.32371	0.365098	0.147886	0.971024	0.367894	0.697455	-0.19985	-0.610872	3.91766	0	-1.1376	-6.43473	2.63588	0.0105714	-1.33555	-4.5498	3.54758e-05	1	-1.22185	-6.46351	0.000489631	1	-1.1284	-4.3004	3.35691e-05	1	-1.07396	-6.06179	0.000485503	1	-1.32825	-4.56877	0.538912	0.952535	0.0636349	0.309952	0.323074	1
ybox1						+				+	2	0.447957	0.366027	1.37568	0.968126	0.140969	0.859662	0.108888	0.282045	0.331449	0.52429	0.415191	0.673952	0.452992	0.361149	2.38224	1.007	NaN	1	0	NaN	1.45487	0.0483673	1.30061	2.0642	1.30464	0.0511807	1.21415	1.81879	1.57485	0.0283673	1.40949	2.27686	0.851466	0.395053	0.798954	1.07609	NaN	1
1433e											0	0.501141	0.367202	0.614558	0.966456	NaN	1	0	NaN	0.0165301	0.98358	-0.0323327	-0.0431694	NaN	1	0	NaN	NaN	1	0	NaN	NaN	1	0	NaN	NaN	1	0	NaN	NaN	1	0	NaN	NaN	1	0	NaN	NaN	1
baz1a				+							0	0.471472	0.371982	0.801449	0.958081	0.548578	0.474236	0.763723	1.06676	0.183417	0.750927	-0.2904	-0.412795	1.26738	0.0495088	-1.75596	-2.34106	0.125956	1	-0.586851	-0.65261	0.00405649	1	-2.51464	-3.32491	0.432785	0.895733	0.214598	0.306938	0.0112443	1	-1.75092	-2.38036	0.60369	0.696865	0.504998	0.648575	0.303422	1
top3a				+							0	0.623759	0.371163	0.309968	0.958073	1.68674	0.261208	0.463013	2.06107	0.535875	0.344179	0.332809	0.890098	2.06393	0.0463119	0.493715	2.4345	0.464977	0.724631	0.0711664	0.270227	0.312512	0.890394	0.00526174	0.0209453	1.08084	0.187714	0.381134	1.17148	1.82373	0.0529524	0.468274	1.93484	0.375644	1	0.0483252	0.147573	0.243529	1
ei2ba											0	0.43774	0.383783	1.06223	0.931484	NaN	1	0	NaN	0.332684	0.477327	0.712262	0.724969	NaN	1	0	NaN	NaN	1	0	NaN	NaN	1	0	NaN	NaN	1	0	NaN	NaN	1	0	NaN	NaN	1	0	NaN	NaN	1
top2a											0	0.606238	0.388738	0.292502	0.924875	1.05158	0.365204	0.40937	1.44703	0.162074	0.810588	0.129697	0.323618	0.682746	0.313121	0.423049	1.10822	0.501849	0.61081	0.250548	0.43143	0.378552	0.822656	0.102315	0.181178	0.823404	0.286019	0.54305	0.975145	0.786082	0.370055	0.511684	0.915536	0.624794	0.6933	0.413354	0.662195	0.36106	1
atx7											0	0.430835	0.397216	0.975574	0.912944	NaN	1	0	NaN	0.398989	0.426844	-0.474499	-0.786723	1.02476	0.109174	-1.1777	-1.84143	NaN	1	0	NaN	NaN	1	0	NaN	0.0653476	1	-0.568199	-1.0247	NaN	1	0	NaN	0.247563	1	-0.0937004	-0.148031	0.0415986	1
syf1											0	0.435666	0.397897	0.874238	0.910916	0.115231	0.868096	0.165138	0.266094	1.01609	0.0674483	1.11923	1.81399	0.855973	0.174728	0.727877	1.4698	NaN	1	0	NaN	NaN	1	0	NaN	0.708031	0.371638	0.791794	0.855619	NaN	1	0	NaN	NaN	1	0	NaN	NaN	1
chfr					+	+	+	+		+	5	0.438697	0.401619	0.791578	0.905868	0.653252	0.561452	-0.246952	-0.911245	0.0112768	0.98776	0.0146122	0.0277028	1.47897	0.0639839	0.681546	2.1733	NaN	1	0	NaN	2.64141	0.000979592	2.849	4.77683	2.0452	0.00436364	1.93923	3.22483	2.42841	0.00246575	2.60205	4.1984	1.68855	0.026449	1.92462	2.57613	1.99971	0.0088
cul4a			+		+				+	+	3	0.71651	0.413441	0.205285	0.888798	0.184895	0.826368	0.147727	0.36491	2.60592	0.00549754	0.804249	3.67708	0.677663	0.312009	0.43704	1.1121	2.21073	0.0197931	0.586444	2.49218	1.94426	0.0408842	0.532336	2.14797	2.58345	0.00386667	0.791728	3.25643	1.35035	0.0858621	0.680063	1.68131	0.269266	1	-0.0125211	-0.0560241	1.23586	0.403356
b4			+	+	+	+			+	+	4	0.514201	0.420346	0.352395	0.879784	0.846018	0.380023	0.828885	1.49363	2.14883	0.00471579	1.54735	3.82239	1.9232	0.0160308	2.15951	3.63702	2.43816	0.00202817	1.57948	3.81965	2.37529	0.00186207	1.81547	3.81838	2.625	0.000646465	1.93188	4.38928	2.73091	0.00104348	2.64436	4.93808	0.834678	0.506643	0.384526	0.920787	0.80374	0.502163
rl1d1			+	+							0	0.450169	0.420892	0.529751	0.8734	NaN	1	0	NaN	1.61958	0.012293	-1.68793	-2.92635	1.95295	0.0168065	-2.49956	-3.78603	6.11114e-05	1	-2.27363	-7.83102	NaN	1	0	NaN	0.0047392	1	-1.74388	-3.0206	NaN	1	0	NaN	0.136676	1	-0.0559489	-0.304728	0.0669209	1
dhx35			+		+					+	2	0.380544	0.438893	1.38668	0.850114	0.625929	0.395312	-1.4872	-1.27195	2.43393	0.001	3.26708	5.13131	1.10919	0.0646825	2.55066	2.15908	NaN	1	0	NaN	3.79783	0	3.44678	8.66342	2.88382	0	2.94887	5.44513	NaN	1	0	NaN	NaN	1	0	NaN	NaN	1
taf9											0	0.433052	0.446148	0.48719	0.837693	0.238841	0.732332	-0.60742	-0.55136	0.487251	0.330177	-0.478016	-0.906996	0.476331	0.370397	-1.0386	-0.992847	NaN	1	0	NaN	0.0137966	1	-1.04134	-2.05583	0.0264478	1	-0.720871	-1.55625	NaN	1	0	NaN	0.129649	1	-0.242855	-0.55016	0.0138781	1
facd2			+		+	+	+	+	+	+	6	0.69462	0.453369	0.180593	0.826727	1.07583	0.385258	-0.318329	-1.33143	3.14555	0.0045977	0.720987	4.07933	0.953528	0.336931	0.218524	1.05432	3.5724	0	2.89638	7.50308	3.6118	0	2.94203	7.66523	3.74113	0	3.07697	8.20636	3.40286	0	2.6237	6.78554	3.31446	0	2.35599	6.34312	3.35981	0
smc5											0	0.483546	0.453106	0.320606	0.825672	0.45055	0.633646	0.256693	0.743461	1.00848	0.161176	0.339612	1.31625	0.0927537	0.906036	0.0568193	0.17838	0.183969	1	-0.175678	-0.344208	0.303311	0.902342	0.00248909	0.00545473	0.451712	0.891015	0.144928	0.315972	0.571627	0.737558	0.259182	0.535956	0.151557	1	-0.194684	-0.450589	0.536013	0.963458
mll4											0	0.374115	0.454069	1.06452	0.823476	NaN	1	0	NaN	0.0342981	0.95746	0.0875924	0.0909321	NaN	1	0	NaN	NaN	1	0	NaN	NaN	1	0	NaN	NaN	1	0	NaN	NaN	1	0	NaN	NaN	1	0	NaN	NaN	1
cenpt			+		+						1	0.392177	0.453587	0.716631	0.822614	NaN	1	0	NaN	2.02163	0.00536538	1.60013	3.61532	NaN	1	0	NaN	NaN	1	0	NaN	NaN	1	0	NaN	2.13515	0.0046875	1.26793	3.10772	NaN	1	0	NaN	NaN	1	0	NaN	NaN	1
hda1b			+								0	0.42748	0.466954	0.408504	0.80365	0.188926	0.789896	-0.45932	-0.445967	2.39253	0.00361212	-1.57797	-4.31084	1.03373	0.0821481	-2.32456	-2.0108	0.00396973	1	-2.26464	-3.2955	0.00139047	1	-2.22971	-4.23491	0.00273458	1	-1.85614	-3.4973	NaN	1	0	NaN	0.15703	1	-0.278166	-0.464494	0.157671	1
tad2b											0	0.384606	0.47308	0.61107	0.795005	0.951037	0.31411	1.51813	1.79227	0.220919	0.714982	-0.225693	-0.45288	0.592235	0.33378	-0.525199	-1.05822	NaN	1	0	NaN	NaN	1	0	NaN	0.461649	0.841674	0.482875	0.392956	NaN	1	0	NaN	0.553008	0.746296	0.708569	0.582987	0.557511	0.837479
desp		+									0	0.345908	0.475042	1.50717	0.790767	3.17543	0.034	-3.92194	-7.68902	0.666892	0.140426	2.89707	1.39964	NaN	1	0	NaN	NaN	1	0	NaN	0.767571	0.245029	1.82316	1.01816	0.673954	0.380179	1.49399	0.840037	NaN	1	0	NaN	NaN	1	0	NaN	NaN	1
h33			+	+	+	+			+	+	4	0.48429	0.480095	0.259573	0.77925	0.565564	0.51156	0.42546	0.979933	2.01725	0.00835918	1.05229	3.22833	1.65609	0.0350426	1.0649	2.70958	2.25479	0.0077	1.3202	3.33616	1.85614	0.0172152	1.14161	2.60629	2.50875	0.00174545	1.57977	3.95356	2.27285	0.0051358	1.56707	3.50724	1.14513	0.24397	0.52748	1.35209	1.07943	0.317607
creb1											0	0.364326	0.480923	0.713982	0.777474	NaN	1	0	NaN	0.717475	0.158691	0.86447	1.3282	NaN	1	0	NaN	NaN	1	0	NaN	NaN	1	0	NaN	NaN	1	0	NaN	NaN	1	0	NaN	NaN	1	0	NaN	NaN	1
ubn2			+								0	0.413014	0.483559	0.378457	0.772995	0.256787	0.748886	0.264615	0.519075	1.25892	0.0493013	-0.758097	-1.98133	0.710083	0.237527	-0.727549	-1.2811	0.00509766	1	-1.40215	-2.84665	0.0013793	1	-1.39851	-3.81159	0.00508585	1	-1.0237	-2.64932	0.0123551	1	-1.13389	-2.15786	0.0987224	1	-0.265599	-0.686846	0.0730916	1
smca5											0	0.384733	0.486667	0.456523	0.761647	0.114283	0.871641	0.114822	0.247083	0.191624	0.759716	-0.207261	-0.402909	0.822066	0.211548	-0.561969	-1.34868	0.41018	0.72849	0.157239	0.253278	0.278323	0.939203	-0.0301037	-0.0578717	0.99383	0.173031	0.613763	1.21904	0.380578	1	0.0847181	0.178107	1.16922	0.18229	0.821024	1.52042	1.08789	0.269
acon2											0	0.376558	0.495498	0.460501	0.751115	NaN	1	0	NaN	0.0587594	0.945917	-0.0528495	-0.128475	NaN	1	0	NaN	NaN	1	0	NaN	NaN	1	0	NaN	0.00821113	1	-0.91876	-2.29855	NaN	1	0	NaN	NaN	1	0	NaN	NaN	1
ncbp2											0	0.352119	0.498846	0.609461	0.743943	NaN	1	0	NaN	0.280114	0.574743	0.51388	0.61309	NaN	1	0	NaN	NaN	1	0	NaN	NaN	1	0	NaN	NaN	1	0	NaN	NaN	1	0	NaN	NaN	1	0	NaN	NaN	1
nhp2				+							0	0.536633	0.500069	0.190357	0.742213	0.0714492	0.917207	0.0552203	0.148974	1.24851	0.0675872	-0.567634	-1.81094	2.09855	0.0157879	-1.39301	-3.63197	0.0877193	1	-0.450922	-0.831237	0.0327809	1	-0.823172	-1.48033	0.14787	1	-0.260565	-0.491737	0.0404733	1	-0.767951	-1.34613	0.564101	0.773327	0.307069	0.542833	0.904735	0.398517
haus6					+					+	2	0.308301	0.499962	3.53955	0.740244	0.424693	0.513378	-4.30367	-0.972404	0.307314	0.464531	3.59164	0.738472	1.12426	0.050087	10.3696	2.33676	NaN	1	0	NaN	5.46278	0	14.019	25.0452	5.6765	0	12.9157	27.2262	NaN	1	0	NaN	NaN	1	0	NaN	NaN	1
pur6				+							0	0.432643	0.502534	0.270367	0.735747	0.28021	0.826332	-0.0736008	-0.357815	0.0351852	0.979718	0.0116819	0.0550176	2.68793	0.016237	-0.737343	-3.6235	0.0542614	1	-0.392951	-1.03066	0.00142138	1	-0.629534	-2.84648	0.105315	1	-0.122584	-0.510775	0.0022311	1	-0.703135	-2.77038	0.0964041	1	-0.134266	-0.554658	0.404257	1
aplf					+				+		2	0.360847	0.505962	0.453486	0.726676	0.489222	0.485735	1.23809	1.02985	1.00094	0.0555969	1.89068	1.91739	0.645528	0.245366	1.0736	1.2612	1.9153	0.00986957	1.91097	2.9771	NaN	1	0	NaN	2.06981	0.00389916	2.36446	3.37361	NaN	1	0	NaN	NaN	1	0	NaN	NaN	1
ru2a					+		+				2	0.331287	0.50521	0.748732	0.726211	NaN	1	0	NaN	0.457342	0.449933	0.265763	0.757817	NaN	1	0	NaN	NaN	1	0	NaN	NaN	1	0	NaN	2.35128	0.00228571	2.0709	3.87016	NaN	1	0	NaN	2.29024	0.00415385	1.80514	3.64752	NaN	1
trbp2											0	0.314351	0.51457	0.909381	0.708861	NaN	1	0	NaN	0.405696	0.370741	0.792419	0.853595	NaN	1	0	NaN	NaN	1	0	NaN	NaN	1	0	NaN	NaN	1	0	NaN	NaN	1	0	NaN	NaN	1	0	NaN	NaN	1
hus1			+	+	+	+			+	+	4	0.417355	0.539675	0.222238	0.680166	0.0202398	0.967309	0.0275669	0.0497861	3.33692	0	3.17401	7.90575	1.85707	0.016	2.48682	3.57988	2.25547	0.00205714	2.78862	3.84975	1.95904	0.00739394	2.62195	3.19574	2.28969	0.00117431	3.01086	3.9674	2.06034	0.00495238	2.64952	3.40657	NaN	1	0	NaN	NaN	1
hcfc1											0	0.354309	0.54031	0.334632	0.679027	0.250361	0.718892	0.655668	0.576202	0.430179	0.426513	-0.359442	-0.785942	0.891818	0.142581	-1.20195	-1.65041	0.0194405	1	-0.821778	-1.76696	NaN	1	0	NaN	0.0584392	1	-0.487146	-1.04989	NaN	1	0	NaN	0.192374	1	-0.127704	-0.299345	0.0987183	1
supt3											0	0.291724	0.542632	1.08066	0.675855	0.309462	0.654545	-0.712053	-0.685483	0.500738	0.317007	-0.481068	-0.925527	0.421525	0.443037	-0.867657	-0.887419	NaN	1	0	NaN	0.0253741	1	-1.02712	-1.68799	0.00804504	1	-0.88724	-2.28976	NaN	1	0	NaN	0.0958868	1	-0.406172	-0.769458	0.0190752	1
eri2											0	0.414244	0.542011	0.220322	0.675356	NaN	1	0	NaN	0.348936	0.481199	-0.5083	-0.721467	NaN	1	0	NaN	NaN	1	0	NaN	NaN	1	0	NaN	NaN	1	0	NaN	NaN	1	0	NaN	NaN	1	0	NaN	NaN	1
rpa1			+	+							0	0.374864	0.560876	0.246752	0.656266	0.985069	0.364186	-0.568715	-1.53439	2.98536	0	-2.85527	-6.57072	3.81438	0	-2.80789	-9.31798	0.00122409	1	-2.58997	-4.47981	0.00298743	1	-2.19347	-3.5241	0.00264287	1	-2.34322	-3.67063	NaN	1	0	NaN	0.726228	0.569101	0.512056	0.833742	0.332463	1
zufsp				+							0	0.343518	0.561851	0.311685	0.655211	0.547133	0.474662	0.781806	1.06811	0.704632	0.192225	0.560624	1.21075	2.75264	0.00510526	2.03906	5.43627	NaN	1	0	NaN	NaN	1	0	NaN	NaN	1	0	NaN	NaN	1	0	NaN	NaN	1	0	NaN	NaN	1
ki18a			+	+							0	0.359362	0.565924	0.261208	0.648281	1.00974	0.296566	1.55162	1.88974	2.1047	0.00454545	2.34673	4.07594	1.436	0.0313548	2.6676	2.76766	0.569206	0.530363	0.37407	0.568549	NaN	1	0	NaN	0.809353	0.284248	0.635277	0.98157	NaN	1	0	NaN	NaN	1	0	NaN	NaN	1
sgf29											0	0.352864	0.566436	0.267692	0.644521	1.37353	0.200787	1.90725	2.54869	0.179645	0.772017	0.225034	0.390468	0.284824	0.627423	0.613707	0.633345	0.591689	0.460416	0.774817	0.657674	NaN	1	0	NaN	0.7192	0.346833	1.04251	0.897279	0.539564	0.726847	0.646748	0.553853	0.59222	0.687395	0.817475	0.661556	NaN	1
dus12											0	0.275178	0.574039	0.826998	0.633067	NaN	1	0	NaN	0.621666	0.185512	1.16029	1.23539	NaN	1	0	NaN	NaN	1	0	NaN	NaN	1	0	NaN	NaN	1	0	NaN	NaN	1	0	NaN	NaN	1	0	NaN	NaN	1
gnl1											0	0.274568	0.574472	0.780982	0.629116	NaN	1	0	NaN	0.488437	0.276	0.991538	1.00773	NaN	1	0	NaN	NaN	1	0	NaN	NaN	1	0	NaN	NaN	1	0	NaN	NaN	1	0	NaN	NaN	1	0	NaN	NaN	1
zn318			+	+							0	0.394993	0.576844	0.188079	0.624525	0.494246	0.545529	-0.52812	-0.933006	1.98871	0.00849793	-1.13589	-3.2587	1.96511	0.0164094	-2.03294	-3.68331	0.00187844	1	-1.48329	-3.62793	0.000555711	1	-1.92127	-4.97707	0.00153976	1	-1.29521	-3.64912	0.0018178	1	-2.44939	-4.04673	0.175623	1	-0.159323	-0.360757	0.0428009	1
smrc1			+	+							0	0.268513	0.594067	0.635275	0.607043	0.0529097	0.921661	0.132837	0.137749	3.58906	0	-4.88237	-9.77273	3.09658	0	-6.34809	-7.97738	0.000761542	1	-5.59802	-5.55741	6.18739e-05	1	-6.80005	-10.1331	7.00621e-05	1	-4.96274	-9.35925	NaN	1	0	NaN	0.221394	1	-0.0803693	-0.203487	0.0637077	1
magg1											0	0.303668	0.612133	0.27757	0.588147	0.968339	0.371578	0.53135	1.48825	0.755348	0.186549	0.490472	1.23093	0.844796	0.249211	0.40268	1.25324	0.20361	1	-0.14243	-0.276742	0.130087	1	-0.269021	-0.560876	0.410949	0.943302	0.13514	0.248074	0.568944	0.735792	0.26233	0.53362	0.0882389	1	-0.355331	-0.789164	0.191736	1
ell2			+	+							0	0.26383	0.611503	0.530902	0.587851	0.969548	0.312656	1.32969	1.79095	1.55753	0.0120448	-2.47411	-2.97635	2.8518	0.00428986	-2.54615	-6.01373	0.00124256	1	-2.94116	-4.55825	NaN	1	0	NaN	0.00774335	1	-2.41025	-2.76661	NaN	1	0	NaN	0.35176	1	0.0638568	0.11993	0.0377084	1
recq4			+	+							0	0.36945	0.618741	0.16798	0.578757	0.453889	0.635142	0.247388	0.738727	2.26865	0.00842798	-0.801338	-3.25558	1.82484	0.0412878	-0.675819	-2.54821	0.00364221	1	-0.932383	-2.77861	0.00485307	1	-1.01675	-2.67319	0.00320653	1	-0.764403	-2.67357	0.00252579	1	-0.769364	-2.80332	0.364736	1	0.0369352	0.122453	0.186817	1
xrcc5			+	+	+	+	+		+	+	5	0.283153	0.63341	0.27986	0.561641	0.843329	0.386362	0.58429	1.38577	1.93374	0.00622831	1.63117	3.4682	1.82476	0.0157698	2.69568	3.55147	2.62669	0	4.36022	5.02991	2.65905	0.00106667	4.52008	5.14313	2.68615	0	4.64008	5.23723	2.94156	0	5.10437	6.09414	2.09246	0.00536709	3.00891	3.52864	NaN	1
acl6a			+	+							0	0.271188	0.632312	0.329511	0.56158	0.724543	0.384875	0.902531	1.34687	2.78763	0	-2.77486	-5.94887	2.73798	0.00422857	-3.07574	-5.93003	0.000651582	1	-3.31325	-5.389	0.000223301	1	-4.52624	-7.19029	0.000565505	1	-2.98374	-5.4619	0.000489466	1	-3.62371	-5.83097	0.16481	1	-0.208877	-0.41528	0.0467442	1
cnd1			+	+	+	+			+	+	4	0.260268	0.631218	0.399567	0.561508	0.883548	0.386062	0.460553	1.34338	2.88918	0	3.78418	6.64037	3.22583	0	4.31304	8.02248	2.4663	0	3.30379	4.44108	3.74285	0	4.76989	9.07184	2.94742	0	3.70336	5.84854	3.80507	0	5.23044	9.50876	NaN	1	0	NaN	NaN	1
nse1											0	0.24514	0.655113	0.352922	0.527553	0.101299	0.874955	0.142745	0.235456	0.29403	0.575319	0.397717	0.613824	0.304133	0.629129	0.377262	0.623716	0.114676	1	-0.310966	-0.641683	0.528059	0.650509	0.205249	0.452342	0.323074	1	0.0419559	0.0570662	0.528381	0.760909	0.347994	0.497825	0.0889028	1	-0.355761	-0.785814	0.274777	1
int9											0	0.237805	0.655422	0.396881	0.524308	0.530585	0.485844	-0.726524	-1.03335	0.543987	0.482881	-0.172171	-0.717777	0.0934329	0.881381	-0.19116	-0.230236	NaN	1	0	NaN	0.152461	1	-0.185212	-0.442542	0.973808	0.2877	0.283044	0.972767	NaN	1	0	NaN	1.32358	0.198835	0.455214	1.47323	NaN	1
fa48a											0	0.24479	0.666875	0.282191	0.507984	0.250692	0.715234	0.783375	0.585197	0.0321451	0.962559	-0.0560799	-0.0814612	0.242046	0.718773	-0.316757	-0.513935	0.0398319	1	-0.725075	-1.34095	NaN	1	0	NaN	0.112644	1	-0.442884	-0.693771	NaN	1	0	NaN	0.13649	1	-0.386804	-0.571308	0.0339651	1
pd5aa											0	0.21975	0.667054	0.486256	0.505341	NaN	1	0	NaN	0.21525	0.663711	0.678593	0.512054	NaN	1	0	NaN	NaN	1	0	NaN	NaN	1	0	NaN	NaN	1	0	NaN	NaN	1	0	NaN	NaN	1	0	NaN	NaN	1
zchc4											0	0.220219	0.667136	0.463156	0.50357	0.473725	0.580701	0.413486	0.864252	0.309973	0.664656	-0.159608	-0.514654	0.379527	0.59438	-0.282543	-0.684622	NaN	1	0	NaN	NaN	1	0	NaN	0.0151622	1	-0.582315	-1.73653	0.0285204	1	-0.630591	-1.47246	0.0124703	1	-0.422708	-1.63121	0.0222011	1
snrpa											0	0.277104	0.675693	0.173007	0.493109	0.356446	0.661289	-0.29755	-0.664936	0.284243	0.710867	0.129917	0.456997	0.103403	0.880269	-0.132017	-0.235974	0.157106	1	-0.139409	-0.398096	0.867044	0.438667	0.156509	0.702328	0.371914	1	0.0335973	0.126348	0.19331	1	-0.141041	-0.303646	0.16342	1	-0.0963192	-0.339888	0.292073	1
baz1b					+		+				2	0.237898	0.674757	0.262533	0.491244	0.370855	0.659245	0.287013	0.676924	0.135242	0.84081	0.116286	0.278788	0.0977489	0.891347	0.0770283	0.201496	1.23249	0.0885263	0.969346	1.65287	1.13274	0.13095	0.713024	1.43312	1.64364	0.0170811	1.23188	2.32818	1.41256	0.0556981	1.00004	1.91181	1.6543	0.0417736	1.11559	2.29862	1.49193	0.0867416
sf3b3											0	0.255295	0.672735	0.207996	0.490867	0.0161152	0.978824	0.00686455	0.028452	0.24731	0.681444	-0.226041	-0.489643	0.655669	0.406524	-0.268187	-0.940656	0.00278591	1	-0.59635	-2.49367	0.00331162	1	-0.632365	-2.47715	0.0698681	1	-0.388353	-0.915298	0.0016146	1	-0.6255	-2.78279	0.121592	1	-0.162312	-0.518659	0.0320751	1
int10				+							0	0.211074	0.671623	0.497087	0.49069	0.124712	0.852885	-0.24026	-0.298475	0.364159	0.591953	-0.180893	-0.588436	1.43565	0.0347917	2.10156	2.69179	NaN	1	0	NaN	NaN	1	0	NaN	0.359399	0.997222	0.115252	0.147138	NaN	1	0	NaN	0.472229	0.911647	0.296144	0.392689	NaN	1
ccnl1											0	0.21043	0.674925	0.422387	0.48113	NaN	1	0	NaN	0.0585631	0.943531	-0.0533288	-0.128448	NaN	1	0	NaN	NaN	1	0	NaN	NaN	1	0	NaN	0.318137	1	0.0213903	0.0415239	NaN	1	0	NaN	NaN	1	0	NaN	NaN	1
cnd3			+	+	+	+			+	+	4	0.209542	0.675083	0.429391	0.480443	0.32934	0.71236	0.228252	0.592464	3.61084	0	5.01321	9.92567	2.96355	0.00383673	5.10001	7.2294	2.20839	0.00211765	4.24038	3.92646	3.17232	0	5.62778	6.97888	2.83273	0	4.66977	5.68283	3.35496	0	5.85603	7.7211	NaN	1	0	NaN	NaN	1
rl27a			+								0	0.265992	0.677114	0.167339	0.476258	0.178386	0.814548	-0.208446	-0.383199	1.23316	0.0495661	0.797138	1.97504	0.340212	0.617238	-0.306747	-0.64875	0.400423	0.756296	0.0660375	0.195191	0.0361262	1	-0.456141	-1.25159	0.920969	0.370728	0.233377	0.866905	0.0363727	1	-0.664587	-1.36594	0.0283944	1	-0.563761	-1.43487	0.0066117	1
tob1a			+	+	+	+	+		+	+	5	0.267509	0.681828	0.157441	0.469504	0.619907	0.465608	-0.539587	-1.09842	2.58736	0	2.30379	5.18878	3.00658	0.00354717	3.73479	7.01968	3.68833	0	4.59981	8.77719	3.60021	0	4.659	8.43176	3.87304	0	4.75725	9.64418	3.30656	0	4.11942	7.14135	2.42016	0.00105882	2.45345	4.13926	NaN	1
no40						+				+	2	0.252853	0.683197	0.17529	0.467304	0.761298	0.568838	-0.190452	-0.885515	0.672785	0.2375	0.398624	1.08044	1.20991	0.12591	0.525064	1.72757	1.02483	0.302986	0.221271	0.922358	3.65672	0.00114286	1.05244	5.29238	1.00431	0.21724	0.396561	1.11007	3.05345	0.00384	0.861986	3.98506	0.295785	1	-0.00206312	-0.00907462	1.0983	0.381193
nse4a											0	0.218304	0.690852	0.246657	0.456854	0.0999014	0.877957	0.117528	0.225079	0.6686	0.218381	0.492243	1.13434	0.0999937	0.882599	0.115199	0.224364	0.2065	1	-0.173742	-0.27846	0.169372	1	-0.225777	-0.406699	0.351825	0.998422	0.0729154	0.122919	0.241022	1	-0.108248	-0.168238	0.0951078	1	-0.419327	-0.778308	0.168596	1
gpx1											0	0.209158	0.691008	0.292424	0.455899	NaN	1	0	NaN	1.06944	0.0523874	1.34516	1.94615	NaN	1	0	NaN	NaN	1	0	NaN	NaN	1	0	NaN	NaN	1	0	NaN	NaN	1	0	NaN	NaN	1	0	NaN	NaN	1
llph				+							0	0.231538	0.692364	0.186127	0.448131	0.434742	0.540464	1.31788	0.942435	0.516832	0.312567	-0.45176	-0.934161	1.49055	0.03	2.34932	2.8309	0.0069803	1	-0.701645	-2.21315	NaN	1	0	NaN	0.0424195	1	-0.515518	-1.21766	NaN	1	0	NaN	0.238853	1	-0.0637576	-0.156301	NaN	1
ddx56											0	0.318263	0.694197	0.102425	0.441827	0.55977	0.451972	-1.00411	-1.12098	0.944665	0.422103	-0.130714	-0.793492	0.804408	0.163456	-1.38164	-1.54516	0.00624038	1	-0.750533	-2.31683	0.00486577	1	-0.746614	-2.43966	0.00625033	1	-0.648109	-2.20832	NaN	1	0	NaN	0.012021	1	-0.517395	-1.77028	0.0311728	1
as1ab											0	0.210781	0.696189	0.22086	0.436342	0.582772	0.475946	0.585742	1.06842	0.668017	0.22744	-0.445274	-1.10678	0.605124	0.311314	-0.614049	-1.10694	0.0143631	1	-1.1934	-2.08353	0.00380223	1	-1.57769	-3.13171	0.0183496	1	-0.972545	-1.86151	0.0295267	1	-0.991947	-1.58889	0.0567425	1	-0.527271	-1.08218	0.0995944	1
bore2				+							0	0.224945	0.698654	0.172993	0.431877	0.442922	0.7238	0.12241	0.559751	0.588853	0.299299	0.345462	0.954359	2.00173	0.021358	1.05154	3.20465	0.794785	0.297019	0.532466	0.933695	1.2373	0.109873	0.772689	1.59024	1.10524	0.124326	0.705458	1.39532	1.35072	0.0705225	0.8951	1.78796	0.633207	0.684097	0.359997	0.6586	0.199195	1
try1			+		+				+		2	0.209122	0.698116	0.213797	0.431125	NaN	1	0	NaN	3.30646	0	7.94278	9.14861	NaN	1	0	NaN	4.29945	0	7.31037	12.8087	NaN	1	0	NaN	4.22534	0	7.52417	12.4176	NaN	1	0	NaN	NaN	1	0	NaN	NaN	1
taf6l											0	0.176147	0.72146	0.301624	0.402359	0.43908	0.542808	1.08786	0.935648	0.01211	0.987409	-0.0224679	-0.0315291	0.0311512	0.954716	0.0480309	0.0775294	0.105508	1	-0.628834	-0.767487	NaN	1	0	NaN	0.158154	1	-0.32721	-0.472195	0.0470287	1	-1.00424	-1.31355	0.180419	1	-0.304742	-0.387672	0.025811	1
gptc8											0	0.171735	0.723336	0.336255	0.399976	NaN	1	0	NaN	0.478129	0.29364	-0.799674	-0.968028	NaN	1	0	NaN	NaN	1	0	NaN	NaN	1	0	NaN	NaN	1	0	NaN	NaN	1	0	NaN	0.299346	1	-0.00131035	-0.00371302	NaN	1
snw1											0	0.161252	0.738275	0.368613	0.384491	0.507346	0.487075	0.958061	1.03394	0.101028	0.875202	0.11161	0.224657	1.18912	0.0638704	1.55902	2.17641	NaN	1	0	NaN	NaN	1	0	NaN	0.360093	1	0.0672766	0.136068	NaN	1	0	NaN	0.244507	1	-0.0443331	-0.131361	NaN	1
rsmb											0	0.163446	0.752825	0.233688	0.366352	NaN	1	0	NaN	0.306234	0.560152	0.402436	0.633388	NaN	1	0	NaN	NaN	1	0	NaN	NaN	1	0	NaN	0.421127	0.916221	0.20281	0.283345	NaN	1	0	NaN	NaN	1	0	NaN	NaN	1
chd8											0	0.185605	0.75884	0.136497	0.358535	0.394587	0.636163	0.341035	0.733303	0.586473	0.29693	0.357191	0.960617	0.431952	0.510188	0.376005	0.795794	0.405442	0.755806	0.0624498	0.197991	0.0551717	1	-0.25338	-0.895047	0.622676	0.671482	0.198947	0.562425	0.386665	1	0.0876547	0.189337	0.119377	1	-0.158244	-0.521022	0.0501293	1
cwc22											0	0.149155	0.758813	0.32787	0.356825	NaN	1	0	NaN	0.223657	0.664841	0.495545	0.513364	NaN	1	0	NaN	NaN	1	0	NaN	NaN	1	0	NaN	NaN	1	0	NaN	NaN	1	0	NaN	NaN	1	0	NaN	NaN	1
wdr83											0	0.151304	0.757744	0.283707	0.354834	NaN	1	0	NaN	0.731656	0.157909	0.796207	1.33021	NaN	1	0	NaN	NaN	1	0	NaN	NaN	1	0	NaN	NaN	1	0	NaN	NaN	1	0	NaN	NaN	1	0	NaN	NaN	1
tif1a			+	+							0	0.147033	0.756591	0.34387	0.35454	NaN	1	0	NaN	1.20722	0.0265412	-2.16883	-2.2968	1.27634	0.0497269	-1.698	-2.34529	NaN	1	0	NaN	NaN	1	0	NaN	0.00281897	1	-3.36263	-3.78966	NaN	1	0	NaN	0.0113144	1	-1.1938	-2.2344	0.0110068	1
kat2a											0	0.160413	0.758173	0.195707	0.350708	0.145562	0.829248	0.224123	0.333464	0.14496	0.810817	-0.194686	-0.32512	0.0906665	0.889747	-0.123952	-0.211217	0.0719232	1	-0.519342	-0.958057	0.0414972	1	-0.864384	-1.35863	0.139349	1	-0.323635	-0.54388	0.0669508	1	-0.640261	-1.03254	0.222995	1	-0.128949	-0.220727	0.0730532	1
copd			+								0	0.137057	0.76423	0.448121	0.342743	0.43845	0.575724	0.60273	0.87415	2.00858	0.00476596	2.30265	3.85515	0.552321	0.352569	0.574499	1.02479	NaN	1	0	NaN	NaN	1	0	NaN	NaN	1	0	NaN	NaN	1	0	NaN	NaN	1	0	NaN	NaN	1
smc2			+	+	+	+			+	+	4	0.148706	0.774584	0.200388	0.33297	0.628457	0.54142	0.285942	0.937963	3.03204	0	3.78344	7.12472	5.2028	0	5.77027	20.2608	2.87149	0	3.6668	5.61301	3.75924	0	4.7927	9.15152	3.13267	0	3.86718	6.47531	3.93464	0	5.07864	10.0586	NaN	1	0	NaN	NaN	1
rnp1b											0	0.146595	0.801529	0.127082	0.300896	0.0986338	0.885579	-0.100833	-0.216162	0.155791	0.810517	-0.141731	-0.321775	0.145749	0.850378	-0.12248	-0.297074	0.00169195	1	-0.565057	-2.63778	0.128018	1	-0.20563	-0.534023	0.0618164	1	-0.437975	-0.998841	0.0784929	1	-0.306463	-0.812811	0.0302576	1	-0.296244	-1.14693	0.105756	1
rpa2			+								0	0.136779	0.800964	0.158473	0.300261	0.315648	0.641283	-0.914333	-0.711478	1.95924	0.00643396	-1.68144	-3.53791	1.19231	0.0525368	-2.65543	-2.31528	0.00496498	1	-1.66936	-2.96217	0.0121361	1	-1.83706	-2.34031	0.00742344	1	-1.51088	-2.61945	NaN	1	0	NaN	0.454359	0.950242	0.170559	0.330806	0.230095	1
ki67			+	+							0	0.194909	0.803049	0.0717405	0.297293	1.04433	0.318459	-0.959199	-1.80483	3.03838	0	-1.9077	-6.02729	2.18343	0.0119238	-2.43774	-4.27991	3.54052e-06	1	-2.24145	-11.7196	5.15093e-06	1	-2.02611	-10.6276	1.01736e-05	1	-2.16971	-10.0808	0.000465048	1	-2.98531	-5.69967	0.0543502	1	-0.262008	-0.910665	0.0124979	1
ccnb1			+		+				+		2	0.142617	0.800452	0.128133	0.29583	0.0566147	0.913797	0.4766	0.158424	2.8003	0	6.00119	6.77003	0.827041	0.133199	3.56211	1.69926	3.63153	0	5.3803	8.77709	NaN	1	0	NaN	3.64054	0	5.50843	8.85013	NaN	1	0	NaN	NaN	1	0	NaN	NaN	1
rpa49			+	+							0	0.162392	0.801169	0.0913404	0.293273	0.176721	0.811207	-0.272661	-0.397714	2.22489	0.00560804	-1.23207	-3.72137	1.6269	0.0297955	-1.62347	-2.91898	0.00204269	1	-1.27329	-3.42697	0.00615563	1	-1.58031	-2.77495	0.00488972	1	-1.18195	-2.77022	0.0047679	1	-1.85297	-3.04697	0.36157	1	0.0501245	0.129488	0.118246	1
wdr76					+		+		+	+	4	0.11815	0.833932	0.114105	0.252653	0.556931	0.54393	-0.36254	-0.932991	0.823954	0.158202	0.52658	1.32935	NaN	1	0	NaN	3.80599	0	4.14878	9.08233	3.43913	0	3.6174	7.43171	3.63789	0	4.26288	8.44267	NaN	1	0	NaN	3.90995	0	3.7363	9.28874	NaN	1
cdk13											0	0.119671	0.834129	0.10884	0.25222	0.00577655	0.989771	-0.00503286	-0.01305	1.24069	0.173552	-0.246904	-1.27633	0.266923	0.68973	-0.305752	-0.548051	0.0177271	1	-0.759632	-1.78481	0.000502973	1	-0.70396	-3.48425	0.000849458	1	-0.650792	-3.11892	0.0144169	1	-0.708993	-1.85961	0.000953364	1	-0.403888	-2.38147	0.0807857	1
roaa											0	0.0959894	0.834496	0.367215	0.250079	0.33354	0.650786	-0.47617	-0.691443	0.331042	0.481699	0.691576	0.720026	0.482548	0.376678	0.839891	0.980502	NaN	1	0	NaN	1.29403	0.0679626	1.84986	1.90004	0.809863	0.247728	1.00334	1.04135	NaN	1	0	NaN	NaN	1	0	NaN	NaN	1
stau1											0	0.183258	0.850807	0.0450039	0.232462	1.80601	0.196381	-0.687621	-2.54399	1.49513	0.0636142	-0.434528	-1.85273	1.4513	0.0902255	-0.521849	-1.95432	0.00734561	1	-0.451086	-1.86505	0.492781	0.752773	0.0889002	0.320189	0.0162351	1	-0.406082	-1.51326	0.00788739	1	-0.598721	-2.04527	0.35832	1	0.0284462	0.104716	0.181229	1
H2B						+			+		2	0.0966754	0.856689	0.135273	0.225159	0.500967	0.516061	0.648567	0.974244	0.623707	0.210853	0.691072	1.15486	1.07779	0.112834	0.83869	1.80055	2.01368	0.0125283	0.975955	2.72643	1.18389	0.110929	0.961006	1.58303	1.32545	0.051103	1.11123	1.82387	2.21023	0.00501205	1.60957	3.41365	1.06424	0.320082	0.420156	1.18926	1.65434	0.0676782
tf2h3			+								0	0.0953875	0.86152	0.117881	0.217563	NaN	1	0	NaN	1.85043	0.00541748	2.9686	3.65097	NaN	1	0	NaN	0.77728	0.339336	0.343665	0.831923	NaN	1	0	NaN	0.926635	0.233873	0.461546	1.06844	NaN	1	0	NaN	NaN	1	0	NaN	NaN	1
CA086			+								0	0.0958138	0.860448	0.114569	0.21713	0.895825	0.3208	3.08554	1.80851	2.10783	0.00558	-1.50379	-3.72003	0.506856	0.321048	-1.75372	-1.08632	0.00755695	1	-1.41613	-2.5771	NaN	1	0	NaN	0.00573348	1	-1.30156	-2.72253	NaN	1	0	NaN	0.539232	0.848961	0.202227	0.465679	0.156123	1
tada1											0	0.089273	0.859536	0.151544	0.215323	0.897755	0.317067	2.03495	1.75862	0.0267447	0.971903	-0.0427259	-0.0671969	0.296444	0.622194	-0.520039	-0.640892	0.114553	1	-0.528636	-0.701908	NaN	1	0	NaN	0.120049	1	-0.377092	-0.641039	NaN	1	0	NaN	0.155433	1	-0.334366	-0.483974	0.053584	1
ftcd			+	+	+	+			+	+	4	0.0858677	0.870272	0.130461	0.204212	0.639553	0.449295	0.55732	1.13004	1.64395	0.0116576	2.09485	3.07411	2.01086	0.0144912	2.86967	3.99224	1.57334	0.0221538	2.30749	2.42691	1.56636	0.0240941	2.23124	2.40586	1.62907	0.0135714	2.43795	2.54169	1.89748	0.00736364	2.78856	3.09482	0.446119	0.940492	0.343108	0.350685	0.274265	1
nufp1											0	0.0927111	0.869841	0.0946159	0.203891	0.293834	0.740486	-0.207274	-0.537363	0.00988358	0.988568	-0.0094897	-0.0227979	0.509791	0.526074	0.227359	0.769788	0.221225	1	-0.0992915	-0.214206	0.40501	0.793231	0.10399	0.226028	0.296644	1	-0.00467555	-0.0104952	0.193138	1	-0.103284	-0.281884	0.306026	1	0.00481415	0.011582	0.076505	1
rl14											0	0.191198	0.871183	0.0335859	0.20077	1.22518	0.295009	-0.720945	-1.91521	0.155313	0.844589	-0.0764205	-0.269009	1.03999	0.149704	-0.609208	-1.62393	0.0749815	1	-0.149108	-0.64673	0.323692	0.881544	0.00877889	0.0382726	0.105073	1	-0.115522	-0.498673	0.0168198	1	-0.712166	-1.78393	0.245953	1	-0.0391019	-0.123969	0.113996	1
hndla											0	0.0705536	0.883966	0.219682	0.184669	0.208133	0.76944	-0.359486	-0.467803	0.548983	0.218354	1.31348	1.13366	0.76807	0.170287	1.45143	1.49631	NaN	1	0	NaN	NaN	1	0	NaN	NaN	1	0	NaN	NaN	1	0	NaN	NaN	1	0	NaN	NaN	1
roa1											0	0.0712796	0.883239	0.191491	0.184	NaN	1	0	NaN	0.179314	0.760206	-0.270411	-0.401618	0.389455	0.464474	-1.19292	-0.857368	NaN	1	0	NaN	NaN	1	0	NaN	NaN	1	0	NaN	NaN	1	0	NaN	0.236622	1	-0.119483	-0.182362	0.65035	0.749677
2aab											0	0.0951064	0.884981	0.0567417	0.181139	0.186511	0.8131	-0.19312	-0.389785	1.00295	0.173044	-0.315916	-1.27504	0.751255	0.171527	1.64264	1.48728	0.0105697	1	-0.513022	-1.81751	0.125706	1	-0.218689	-0.550582	0.00926377	1	-0.45628	-1.78953	0.0502891	1	-0.411809	-1.07656	0.0518026	1	-0.140364	-0.709325	NaN	1
cenpq											0	0.0682332	0.883903	0.245643	0.180998	NaN	1	0	NaN	0.643443	0.160459	-1.79726	-1.32033	NaN	1	0	NaN	NaN	1	0	NaN	NaN	1	0	NaN	NaN	1	0	NaN	NaN	1	0	NaN	1.1716	0.2648	0.421028	1.29522	NaN	1
dnj6a				+							0	0.125763	0.884245	0.0376638	0.179629	1.30495	0.296593	0.615765	1.9178	0.0371635	0.96078	-0.0365321	-0.0843214	1.97406	0.0301657	0.7627	2.84015	0.50701	0.723742	0.0592537	0.280571	0.193204	1	-0.0631886	-0.240165	0.689512	0.76773	0.0969175	0.472443	1.70464	0.0534615	0.552577	1.94932	0.449955	0.950541	0.13345	0.307665	0.012124	1
smc4			+	+	+	+			+	+	4	0.0663322	0.899436	0.0902456	0.157146	0.51025	0.572284	0.313591	0.849295	2.99667	0	3.17891	6.76453	4.18365	0	5.46586	13.1408	2.80696	0	3.95478	5.48437	3.45887	0	5.17378	8.00068	3.01675	0	4.04502	6.14598	3.72173	0	5.48737	9.20713	NaN	1	0	NaN	NaN	1
rexo1											0	0.0716099	0.90391	0.0591284	0.151916	NaN	1	0	NaN	0.940682	0.103919	-0.699178	-1.56194	1.05311	0.081845	-1.95321	-2.01062	0.0607767	1	-0.418855	-0.996345	NaN	1	0	NaN	0.064445	1	-0.359727	-0.933755	NaN	1	0	NaN	0.682588	0.650551	0.339451	0.716189	0.164706	1
cetn3			+								0	0.0528996	0.909461	0.208815	0.143125	NaN	1	0	NaN	1.31131	0.0211625	2.07803	2.46723	NaN	1	0	NaN	NaN	1	0	NaN	NaN	1	0	NaN	NaN	1	0	NaN	NaN	1	0	NaN	NaN	1	0	NaN	NaN	1
K0947											0	0.0511117	0.916549	0.15194	0.135459	NaN	1	0	NaN	0.950554	0.0680294	-1.62228	-1.80518	1.04888	0.0872527	-1.72575	-1.97684	0.0213813	1	-1.99898	-1.95546	NaN	1	0	NaN	0.0245815	1	-1.84704	-1.84282	NaN	1	0	NaN	0.205164	1	-0.22477	-0.29312	0.0639708	1
senp3			+	+							0	0.05357	0.919676	0.0633901	0.124872	1.16209	0.222937	-3.73557	-2.31794	3.07343	0	-1.73738	-5.92803	1.86294	0.0161034	-6.26203	-3.93481	0.000689977	1	-2.53004	-5.06773	0.000147859	1	-2.73745	-7.06132	2.67366e-05	1	-2.46665	-9.22858	NaN	1	0	NaN	0.00304434	1	-0.729276	-2.65517	0.0530961	1
int12											0	0.0573078	0.922111	0.0462017	0.121998	NaN	1	0	NaN	0.169572	0.811741	-0.125909	-0.330919	NaN	1	0	NaN	0.103493	1	-0.108817	-0.489381	NaN	1	0	NaN	0.238603	1	-0.0626151	-0.156116	NaN	1	0	NaN	0.493017	0.95977	0.0632941	0.279637	NaN	1
prc2c											0	0.0456159	0.924194	0.0915318	0.116458	0.394445	0.575442	-0.788844	-0.835029	0.545593	0.228059	1.03131	1.10221	0.288376	0.623537	0.61352	0.639416	0.850126	0.246429	0.666787	1.04625	1.21554	0.108	0.874029	1.60002	0.866279	0.226099	0.758319	1.08969	NaN	1	0	NaN	0.194962	1	-0.272996	-0.333456	0.0775817	1
dim1											0	0.0722902	0.926824	0.0249411	0.112896	0.461903	0.692263	-0.149373	-0.623143	0.194103	0.839863	0.0620238	0.278609	0.571339	0.621604	0.127251	0.639229	0.0431726	1	-0.198189	-0.87914	0.160165	1	-0.0855033	-0.331565	0.0869226	1	-0.173248	-0.644484	0.0471173	1	-0.234877	-0.919005	0.030993	1	-0.235271	-1.03611	0.00934902	1
rl4b											0	0.0751259	0.934515	0.0200787	0.103547	0.314885	0.887881	-0.0291481	-0.211434	0.128139	0.888542	0.0518608	0.208712	0.660986	0.651211	-0.0996253	-0.59204	0.0510796	1	-0.191889	-0.824341	0.035895	1	-0.212829	-0.954337	0.0703609	1	-0.17181	-0.703755	0.0285624	1	-0.241977	-1.07049	0.0634558	1	-0.223671	-0.811392	0.0842666	1
klhl7			+	+	+				+	+	3	0.0413896	0.953131	0.0250429	0.0818435	0.550477	0.576828	-0.275646	-0.857003	1.72972	0.00815254	2.49698	3.31997	1.54557	0.0299657	2.26094	2.92043	1.66079	0.0129204	2.42184	2.5979	1.64998	0.0187805	2.38801	2.57422	1.65421	0.0119137	2.44689	2.58868	NaN	1	0	NaN	NaN	1	0	NaN	NaN	1
rl3l					+			+	+		3	0.0282649	0.961412	0.0327981	0.0669597	0.045339	0.926121	0.445611	0.128825	0.638151	0.152033	3.24102	1.35554	0.347994	0.506332	-1.76871	-0.800879	1.82358	0.00813483	5.54693	3.11187	NaN	1	0	NaN	1.83456	0.0047619	5.57973	3.13698	NaN	1	0	NaN	NaN	1	0	NaN	1.55843	0.0293333
tsr1											0	0.0314137	0.969077	0.0143751	0.0565439	0.148415	0.830308	0.231003	0.339959	0.652877	0.364092	-0.213711	-0.861524	0.216874	0.758325	-0.267972	-0.461487	0.0122392	1	-0.489559	-1.72938	NaN	1	0	NaN	0.0113539	1	-0.475183	-1.74013	NaN	1	0	NaN	0.0495401	1	-0.261472	-0.940815	0.00383123	1
wdr5			+		+				+		2	0.0213623	0.986793	0.00737953	0.0342898	NaN	1	0	NaN	2.67896	0	2.33736	5.43739	NaN	1	0	NaN	1.74643	0.0126476	2.29618	2.7393	NaN	1	0	NaN	1.76411	0.00791045	2.30356	2.77307	NaN	1	0	NaN	NaN	1	0	NaN	NaN	1
if2a											0	0.0125649	0.986293	0.0171452	0.0311288	0.56199	0.44558	-1.17741	-1.14324	0.388514	0.433939	0.491238	0.776191	0.123528	0.847869	0.367868	0.309459	0.908967	0.22673	0.594627	1.1041	1.1054	0.127856	0.865674	1.44855	0.833629	0.267192	0.611772	1.00925	NaN	1	0	NaN	0.382525	1	0.120534	0.193601	NaN	1
snr40											0	0.00706132	0.994327	0.0170987	0.0191032	0.106437	0.872256	-0.140048	-0.243701	0.458243	0.276574	1.89843	1.00564	0.613093	0.226378	2.91616	1.30479	0.501577	0.596	0.425812	0.463848	0.811429	0.258659	0.59678	0.974744	0.657151	0.490326	0.442911	0.717093	0.670241	0.520911	0.456732	0.739589	NaN	1	0	NaN	NaN	1
bi51b											0	0.00641242	0.994853	0.0059948	0.0147388	0.701514	0.394614	0.727437	1.26969	0.708598	0.204972	-0.474366	-1.1694	1.2301	0.0709176	1.14146	2.13013	0.0767234	1	-0.456378	-0.90193	0.501105	0.681788	0.194803	0.410114	0.0557456	1	-0.450383	-1.05381	1.13865	0.120262	0.92224	1.50977	0.320736	1	0.023983	0.047474	0.136485	1
srrm1			+								0	0.00567765	0.994817	0.00594966	0.013414	0.541296	0.55164	-0.375438	-0.924026	1.44861	0.0269388	-0.851601	-2.28236	1.39739	0.058437	-0.882296	-2.23724	0.00836709	1	-0.715733	-2.13687	0.00536188	1	-0.485653	-2.03944	0.012511	1	-0.709783	-1.93127	0.00893694	1	-0.861091	-2.21389	0.883857	0.678587	0.141818	0.680131	0.36886	1
nol6											0	0.00404417	0.996725	0.00337029	0.00904283	0.813609	0.574656	-0.164598	-0.850042	0.868899	0.146	-0.522807	-1.37593	2.18685	0.0544721	-0.407047	-2.28376	0.00420429	1	-0.615418	-2.34555	0.0076215	1	-0.43773	-1.82897	0.019203	1	-0.612048	-1.6515	0.0016429	1	-0.602329	-2.72864	0.166098	1	-0.0892404	-0.325336	0.0472097	1
cf151			+								0	0.00315409	0.993422	-0.00487073	-0.00805324	0.338509	0.636904	-0.711167	-0.734603	1.35212	0.0322963	-0.923407	-2.20256	0.0929643	0.881288	-0.214753	-0.232361	NaN	1	0	NaN	0.130838	1	-0.567826	-0.626372	0.011425	1	-1.05571	-2.17513	NaN	1	0	NaN	0.206651	1	-0.132308	-0.264758	NaN	1
rsrc1											0	0.00481077	0.994313	-0.00203832	-0.00853685	0.109466	0.901854	-0.0429001	-0.177477	0.897738	0.32069	-0.176546	-0.920877	0.958069	0.298141	0.258528	1.14225	0.00822418	1	-0.423792	-1.77825	0.500066	0.759173	0.0719318	0.300839	0.00423362	1	-0.42583	-2.00303	0.390635	1	0.0290318	0.134858	0.0114408	1	-0.249284	-1.3049	0.0306788	1
spf27											0	0.00326428	0.995646	-0.00633558	-0.0086251	0.217445	0.756594	-0.413273	-0.492227	0.165818	0.786711	0.226581	0.368495	0.0594496	0.921421	0.121259	0.150343	0.714177	0.327004	0.681556	0.850429	0.805015	0.245017	0.822774	1.01083	0.691138	0.40131	0.67522	0.813617	0.49447	0.794431	0.4095	0.449007	0.608151	0.697608	0.44864	0.645196	0.460101	1
cenps			+								0	0.00759288	0.996065	-0.00432714	-0.0150649	0.335328	0.698265	0.247461	0.611736	1.39166	0.043827	-0.654432	-2.04944	0.205494	0.778714	0.195029	0.417861	0.00530334	1	-0.701264	-2.34716	0.0158117	1	-0.398332	-1.51164	0.00624661	1	-0.705591	-2.27167	0.18018	1	-0.150871	-0.343801	0.234461	1	-0.0511589	-0.15538	0.0596818	1
coil											0	0.00932975	0.99567	-0.00624593	-0.0194959	0.69645	0.474768	0.343133	1.05735	0.651025	0.224835	-0.493398	-1.11455	0.418645	0.60945	-0.203234	-0.662422	0.649663	0.454554	0.318677	0.664887	0.259468	0.977225	-0.0516644	-0.10666	0.686899	0.49688	0.312431	0.708612	0.660542	0.600834	0.291468	0.665611	1.10919	0.206462	0.805829	1.43582	0.891411	0.432683
ngdna											0	0.0153316	0.992585	-0.00471497	-0.0233526	0.382267	0.579716	-1.71386	-0.863347	0.0310695	0.98221	0.00975482	0.0474041	0.338481	0.520799	-1.55569	-0.778192	0.0457146	1	-0.273628	-0.98293	0.0329047	1	-0.328677	-1.1638	0.0505697	1	-0.278343	-0.954732	NaN	1	0	NaN	0.0423775	1	-0.288098	-1.02664	0.0391978	1
dnjc9											0	0.0115154	0.986909	-0.0369161	-0.0318837	NaN	1	0	NaN	0.484232	0.271873	1.12691	1.01331	NaN	1	0	NaN	NaN	1	0	NaN	NaN	1	0	NaN	NaN	1	0	NaN	NaN	1	0	NaN	NaN	1	0	NaN	NaN	1
rrp5											0	0.0203011	0.984958	-0.00993411	-0.03777	0.168857	0.867385	-0.0649281	-0.264816	1.15396	0.172651	-0.267534	-1.27991	0.991495	0.334078	-0.213072	-1.06128	0.00792358	1	-0.48433	-1.89084	0.0146249	1	-0.341569	-1.44601	0.00172695	1	-0.494265	-2.46531	0.00357438	1	-0.406497	-2.01117	0.0183358	1	-0.22673	-1.14246	0.0202697	1
hap28											0	0.0161866	0.979471	-0.0406443	-0.0435722	0.283906	0.703234	-0.416372	-0.602376	0.0408473	0.95188	-0.102676	-0.107481	0.410238	0.516694	-0.427746	-0.787908	0.25691	0.964515	-0.0908051	-0.12368	0.318535	0.879528	0.0351054	0.045824	0.250259	1	-0.131449	-0.147625	0.118976	1	-0.381266	-0.647141	0.287134	1	-0.0287736	-0.0376893	0.330033	1
tf2h2			+		+				+	+	3	0.0210279	0.978303	-0.0179984	-0.0467052	0.141083	0.840379	0.180275	0.314471	1.29523	0.0331944	1.00178	2.16593	1.22399	0.0641434	1.283	2.16566	2.36843	0.00353846	1.32026	3.52753	1.71219	0.043625	0.700966	2.11528	2.1496	0.0048	1.30227	3.15151	1.09568	0.139707	0.881241	1.43948	0.654019	0.689902	0.300485	0.66207	0.0478826	1
npa1p			+								0	0.0295418	0.962659	-0.0222829	-0.0629943	0.643456	0.40022	-1.44903	-1.29745	1.99354	0.0133047	-0.782074	-2.89019	0.985597	0.0988351	-2.04568	-1.90647	0.00090429	1	-1.15158	-3.89593	0.0053008	1	-1.06785	-2.65216	0.000432409	1	-1.17387	-4.45599	NaN	1	0	NaN	0.000433205	1	-0.391792	-2.53464	0.000449907	1
wdr89				+							0	0.0302734	0.959101	-0.0259959	-0.066815	0.563524	0.451447	-0.986762	-1.12455	1.07781	0.0740624	-0.75846	-1.76059	1.40255	0.036449	-2.20452	-2.64786	NaN	1	0	NaN	NaN	1	0	NaN	0.0101607	1	-0.789394	-2.09569	NaN	1	0	NaN	0.251967	1	-0.030934	-0.105593	0.717214	0.883459
xrn2											0	0.0390105	0.960093	-0.0160522	-0.0669526	0.277775	0.819978	0.0821552	0.375358	0.087602	0.927675	0.0389347	0.150989	0.861258	0.341225	0.240484	1.04632	0.0801903	1	-0.115147	-0.559796	0.0434055	1	-0.182084	-0.844705	0.0620357	1	-0.1312	-0.650742	0.0289539	1	-0.0999292	-0.655858	0.0596536	1	-0.170134	-0.743954	0.0121054	1
imb1											0	0.0394613	0.960275	-0.017498	-0.0698051	0.545587	0.598563	-0.223185	-0.794681	0.744905	0.267986	-0.274907	-1.02048	0.728663	0.313659	-0.359172	-1.10267	0.353405	0.815205	0.0256074	0.0954659	0.092465	1	-0.168688	-0.618997	0.328735	1	0.00810941	0.0409002	0.00964314	1	-0.391874	-1.66812	0.997462	0.453887	0.283017	0.992383	0.255153	1
ddx21			+	+							0	0.034204	0.956154	-0.0315399	-0.0766148	0.383818	0.63705	-0.346862	-0.72232	1.6421	0.017637	-0.948434	-2.60847	1.75753	0.0356289	-0.846659	-2.67211	0.00436768	1	-1.12543	-2.81063	0.0120277	1	-1.00133	-2.12069	0.00323542	1	-1.15697	-3.02762	0.00187659	1	-1.34819	-3.54188	0.111103	1	-0.208537	-0.595486	0.0151119	1
rl31											0	0.0492995	0.947044	-0.0236066	-0.0893235	0.0468217	0.939405	-0.0493348	-0.107102	0.121703	0.869408	-0.0763976	-0.232085	0.050334	0.940432	-0.0478319	-0.112188	0.0226794	1	-0.360135	-1.33299	0.0218561	1	-0.514737	-1.51575	0.0140103	1	-0.383742	-1.53099	0.0326512	1	-0.564072	-1.36926	0.0600659	1	-0.307344	-0.921751	0.0106684	1
tf2h5					+				+		2	0.0412297	0.940509	-0.0439536	-0.0949577	1.22481	0.22274	2.79575	2.38485	0.524522	0.256767	0.857281	1.0471	0.742896	0.175303	1.47057	1.45843	2.81392	0	2.32889	5.0173	NaN	1	0	NaN	3.14597	0	2.28493	5.83752	NaN	1	0	NaN	NaN	1	0	NaN	NaN	1
pa2g4											0	0.059703	0.923944	-0.038599	-0.11913	0.163885	0.853725	-0.0929438	-0.296548	0.0360159	0.96155	0.0433242	0.085397	0.0607553	0.934299	0.0474383	0.127934	0.0990525	1	-0.160065	-0.585744	0.128184	1	-0.120864	-0.451341	0.10664	1	-0.198664	-0.602997	0.0949224	1	-0.213807	-0.661202	0.142855	1	-0.241988	-0.502278	0.0786563	1
narg2											0	0.0486578	0.918693	-0.139767	-0.128832	NaN	1	0	NaN	0.909115	0.0749378	-1.79537	-1.75711	1.25271	0.0563207	-1.44583	-2.25283	NaN	1	0	NaN	NaN	1	0	NaN	NaN	1	0	NaN	NaN	1	0	NaN	0.0937504	1	-0.705515	-0.850413	0.0664666	1
plrg1											0	0.0581598	0.916929	-0.066124	-0.134028	0.501826	0.478685	-1.5909	-1.07087	0.0082761	0.989557	0.00797399	0.019132	0.174329	0.769922	0.744596	0.433277	0.735851	0.340952	0.443127	0.825957	0.743733	0.310925	0.611809	0.882266	0.688897	0.473593	0.377003	0.739878	NaN	1	0	NaN	0.728323	0.604108	0.369029	0.786855	NaN	1
dnja2											0	0.0782699	0.908365	-0.0401045	-0.142957	0.230285	0.830991	0.0795809	0.337971	0.682858	0.229609	0.407725	1.09753	0.857333	0.247679	0.395306	1.25762	0.822802	0.349362	0.256695	0.811854	0.437229	0.786325	0.0672385	0.238266	0.942289	0.374137	0.216591	0.857967	0.717315	0.688857	0.146819	0.586987	0.140903	1	-0.191134	-0.48218	0.0889822	1
tf2h4				+	+				+		2	0.0629013	0.908315	-0.0771027	-0.146592	0.278328	0.697647	0.507324	0.609181	0.912285	0.114963	0.643453	1.49889	1.36654	0.0472398	1.43224	2.4294	1.47416	0.0420615	1.20543	2.06716	0.673729	0.37604	0.648774	0.782346	1.36647	0.0462112	1.12832	1.88773	1.28245	0.07125	1.1561	1.77281	0.834666	0.470469	0.48487	0.968781	0.154597	1
fancj											0	0.0627694	0.898294	-0.14054	-0.160072	NaN	1	0	NaN	0.0713525	0.908302	0.159534	0.180679	NaN	1	0	NaN	NaN	1	0	NaN	NaN	1	0	NaN	NaN	1	0	NaN	NaN	1	0	NaN	NaN	1	0	NaN	NaN	1
gle1											0	0.0939577	0.897392	-0.0426254	-0.162692	0.512336	0.512591	-0.616085	-0.982452	0.350646	0.579994	0.213388	0.604965	0.238307	0.722779	0.306842	0.505516	0.299153	0.876647	-0.000906626	-0.00352817	1.44772	0.103574	0.489024	1.62706	0.234224	1	-0.0435321	-0.14791	0.229173	1	-0.127061	-0.20388	0.0865507	1	-0.25692	-0.735041	0.00784219	1
calm											0	0.0800954	0.894674	-0.0606874	-0.165185	0.601826	0.411742	1.16933	1.2054	0.982331	0.055732	2.18597	1.9124	0.634226	0.251614	1.07251	1.24388	1.02726	0.135904	1.29409	1.41318	NaN	1	0	NaN	0.962745	0.148298	1.23341	1.30595	NaN	1	0	NaN	NaN	1	0	NaN	NaN	1
dhx8				+		+				+	2	0.0925268	0.895325	-0.0459213	-0.165772	1.99369	0.296036	-0.325073	-1.9021	1.33538	0.0525013	0.610039	1.94447	3.01601	0.00956701	0.987664	4.6237	1.80115	0.0570803	0.471303	1.92075	3.69931	0.001	0.932295	5.02874	1.63666	0.0662036	0.425381	1.70833	2.75225	0.00808989	0.607222	3.05634	0.0921666	1	-0.184657	-0.640366	0.00802617	1
dsrad											0	0.0684445	0.886415	-0.173243	-0.176049	NaN	1	0	NaN	0.25838	0.598755	0.568004	0.582621	NaN	1	0	NaN	NaN	1	0	NaN	NaN	1	0	NaN	NaN	1	0	NaN	NaN	1	0	NaN	NaN	1	0	NaN	NaN	1
prkaa											0	0.0999672	0.882114	-0.0540015	-0.183767	0.799094	0.410596	-0.397815	-1.20532	0.493845	0.473918	0.204226	0.728479	0.119001	0.88194	-0.078448	-0.230611	0.643857	0.591309	0.10902	0.470646	1.23205	0.243643	0.212966	1.0292	0.420672	0.974652	0.0550181	0.205581	0.111283	1	-0.184849	-0.573859	0.0578106	1	-0.149208	-0.707882	0.110732	1
rbbp6											0	0.083492	0.880149	-0.0994263	-0.190658	0.56767	0.429081	-1.49325	-1.17664	0.00246339	0.996451	-0.00304604	-0.00604493	0.475119	0.361017	-1.27598	-1.00879	0.750885	0.44979	0.187338	0.670893	1.31469	0.125693	0.456278	1.46594	0.377181	0.99429	0.0879116	0.173739	NaN	1	0	NaN	0.576191	0.909339	0.0909576	0.390902	0.870893	0.574566
rl22											0	0.179338	0.877017	-0.033034	-0.194286	0.547161	0.474515	-0.75836	-1.06366	0.303095	0.836832	-0.0459366	-0.284165	0.497869	0.378189	-0.683965	-0.977394	0.769179	0.419008	0.20325	0.705923	1.16469	0.165413	0.412759	1.28077	0.700186	0.616114	0.170216	0.606997	0.157749	1	-0.345601	-0.477392	0.813252	0.628277	0.216152	0.758526	1.16178	0.349893
ddx54											0	0.0976949	0.869395	-0.0791346	-0.202832	0.185614	0.81215	-0.222904	-0.399193	1.28379	0.0954273	-0.395349	-1.6176	0.389863	0.535817	-0.420401	-0.757903	0.0383031	1	-0.587643	-1.30471	0.0132097	1	-0.666889	-1.87175	0.0148067	1	-0.666778	-1.81626	NaN	1	0	NaN	0.077792	1	-0.271429	-0.78945	0.0299353	1
tho4b											0	0.122569	0.860897	-0.0588125	-0.213634	0.309268	0.731462	0.201372	0.550755	0.564708	0.356404	-0.278603	-0.873053	0.94917	0.173559	0.540307	1.47476	0.082054	1	-0.138296	-0.60371	0.528211	0.755064	0.0670249	0.311092	0.0772857	1	-0.197109	-0.713518	0.720872	0.546541	0.268397	0.720635	0.467812	0.963798	0.0814946	0.286714	0.0179629	1
spt2			+								0	0.147217	0.860784	-0.04732	-0.215509	0.435495	0.57633	-0.526811	-0.852107	2.94185	0.0048172	-0.727282	-3.87931	1.18316	0.0728281	-1.33046	-2.11634	0.000272761	1	-0.892418	-4.24934	2.14777e-07	1	-1.01281	-8.41051	8.67135e-06	1	-0.939738	-6.35226	0.00900438	1	-1.53962	-2.49152	0.00992703	1	-0.212456	-1.2219	0.0270487	1
nom1											0	0.114231	0.857073	-0.0774314	-0.223758	0.308994	0.643776	-1.1062	-0.708967	0.627505	0.583162	0.105062	0.599094	0.178883	0.771153	-0.677654	-0.440102	0.251104	0.965537	-0.0469195	-0.12116	0.0980502	1	-0.271093	-0.69344	0.115554	1	-0.124351	-0.487737	NaN	1	0	NaN	0.0554761	1	-0.229413	-0.861492	0.00251409	1
hmgb2			+		+				+		2	0.104243	0.842266	-0.137758	-0.239206	0.051	0.919962	0.318823	0.141808	2.92468	0	4.08919	6.84992	0.995373	0.0843382	3.17681	1.98946	2.94874	0	4.45905	6.01358	NaN	1	0	NaN	2.74866	0	4.32129	5.376	NaN	1	0	NaN	NaN	1	0	NaN	NaN	1
pr38a											0	0.135441	0.834968	-0.0764109	-0.248009	0.159949	0.83303	0.13871	0.326012	0.315417	0.661784	-0.161355	-0.521724	0.157924	0.840317	0.137931	0.322764	0.0447703	1	-0.254524	-0.963627	0.150155	1	-0.165251	-0.436819	0.0578416	1	-0.330935	-0.95706	0.270119	1	-0.0265414	-0.0718694	0.0871809	1	-0.16958	-0.638436	0.151539	1
wdr46											0	0.170655	0.824224	-0.0636463	-0.26411	0.0744228	0.921436	-0.042888	-0.141845	0.865792	0.199073	-0.327468	-1.18672	1.02538	0.211005	-0.351928	-1.34766	0.0260877	1	-0.40494	-1.33714	0.0108116	1	-0.675132	-1.97554	0.0258008	1	-0.468587	-1.40455	0.00900629	1	-0.71802	-2.10214	0.145789	1	-0.141118	-0.429551	0.0347782	1
rs17											0	0.155039	0.811445	-0.0857786	-0.279455	0.0283423	0.962812	0.0241814	0.0625417	0.69391	0.275733	-0.297367	-1.00732	0.295882	0.678013	-0.242771	-0.56111	0.0681467	1	-0.382487	-0.923329	0.331826	0.868761	0.0257683	0.0674868	0.0458268	1	-0.468266	-1.15433	0.344734	1	0.0499496	0.101941	0.157085	1	-0.170898	-0.420267	0.674415	0.757595
bcd1											0	0.138622	0.802964	-0.126112	-0.289013	0.405831	0.595908	-0.51313	-0.806513	0.0593847	0.949068	-0.0434526	-0.122938	0.0273015	0.957984	-0.0342051	-0.0657201	0.330874	0.83065	0.0317459	0.0693242	0.339779	0.853917	0.0462303	0.091527	0.210671	1	-0.0943661	-0.236003	0.0925471	1	-0.4669	-0.808006	0.24613	1	-0.0509135	-0.13347	0.030193	1
bclf1											0	0.155949	0.80096	-0.0977027	-0.292095	0.327527	0.644974	0.606746	0.703975	0.0925619	0.91812	-0.044913	-0.164476	0.106791	0.918538	-0.032636	-0.155203	0.0535627	1	-0.261764	-0.915288	NaN	1	0	NaN	0.0313312	1	-0.359467	-1.2181	NaN	1	0	NaN	0.00708611	1	-0.314554	-1.59047	0.012258	1
rb11b			+								0	0.142387	0.79978	-0.127613	-0.295224	0.127397	0.83038	0.849135	0.333789	2.27327	0.0082915	-0.779299	-3.22418	0.628962	0.228851	-1.84415	-1.29847	0.011841	1	-1.02998	-2.14261	NaN	1	0	NaN	0.00212217	1	-1.1576	-3.31127	NaN	1	0	NaN	0.0411633	1	-0.378298	-1.13355	0.8161	0.57425
ybx2b											0	0.169036	0.801502	-0.087499	-0.296138	0.114928	0.878144	-0.0822652	-0.228537	0.155385	0.831203	-0.101321	-0.294571	0.526241	0.50562	-0.242251	-0.800771	1.25478	0.0891126	0.881269	1.65501	1.26643	0.0957983	0.90723	1.67967	1.19549	0.0948439	0.79377	1.54499	1.17294	0.116	0.824965	1.52669	1.21673	0.151122	0.895091	1.60855	1.52728	0.0690455
lima1											0	0.1663	0.802185	-0.090793	-0.296916	0.826497	0.37204	-0.726917	-1.432	0.0257363	0.978987	0.0183805	0.0541731	0.100029	0.881351	-0.154929	-0.236224	0.0339377	1	-0.591139	-1.36585	0.380634	0.832669	0.0682615	0.169599	0.0214542	1	-0.681932	-1.64301	0.0584615	1	-0.658655	-1.1121	0.0267368	1	-0.700313	-1.54085	0.0853433	1
red1											0	0.158098	0.797874	-0.110394	-0.305179	0.624993	0.394601	-1.77414	-1.28822	0.020328	0.981594	-0.0198599	-0.0466772	0.624521	0.235388	-1.74537	-1.28589	0.346639	0.826254	0.0221386	0.0832479	0.352128	0.846931	0.0406672	0.108875	0.214652	1	-0.0882556	-0.223244	NaN	1	0	NaN	0.222466	1	-0.0683956	-0.19273	0.326523	1
mpp10				+							0	0.125956	0.794611	-0.3177	-0.310302	0.697273	0.398462	-0.899508	-1.30751	0.694977	0.162835	-0.944443	-1.3133	1.41939	0.0406305	-1.63497	-2.56963	NaN	1	0	NaN	NaN	1	0	NaN	NaN	1	0	NaN	NaN	1	0	NaN	0.0391906	1	-0.509783	-1.25133	0.132123	1
mk67i			+	+							0	0.12511	0.786373	-0.477087	-0.31895	NaN	1	0	NaN	1.26134	0.0217317	-2.40282	-2.41736	3.13564	0.00335714	-2.64868	-6.90484	NaN	1	0	NaN	NaN	1	0	NaN	NaN	1	0	NaN	NaN	1	0	NaN	0.107708	1	-0.155116	-0.552408	0.0686662	1
pb1			+	+							0	0.135282	0.787415	-0.245402	-0.319104	NaN	1	0	NaN	3.71767	0	-6.00146	-10.805	4.07739	0	-6.26258	-12.9096	NaN	1	0	NaN	NaN	1	0	NaN	3.71767e-05	1	-6.21101	-11.1302	NaN	1	0	NaN	0.165197	1	-0.209553	-0.414316	0.0760592	1
nog1			+								0	0.443546	0.786139	-0.0466607	-0.321384	0.468773	0.616236	-0.264193	-0.768029	2.55221	0.00793013	-0.692208	-3.36626	1.46664	0.063904	-0.693386	-2.17125	0.000392153	1	-0.905519	-4.06344	0.00147253	1	-0.828713	-3.17412	0.000256905	1	-0.95218	-4.41742	0.00242571	1	-1.09291	-3.16863	0.0385927	1	-0.259972	-1.01716	0.00646224	1
ercc3			+		+				+		2	0.195653	0.75634	-0.115784	-0.353749	0.244233	0.747581	0.304075	0.513807	1.43025	0.0456408	0.581111	2.01067	0.663134	0.260897	0.759343	1.22692	1.96129	0.0124112	1.07962	2.72509	1.36401	0.0897345	0.77059	1.74862	1.9435	0.0113623	0.963833	2.62048	1.34557	0.0642936	1.07467	1.84238	0.946268	0.419013	0.382722	1.04024	0.645964	0.773834
int6a				+							0	0.167411	0.758327	-0.17959	-0.355871	0.0264717	0.965323	0.031463	0.0631105	0.0820296	0.919056	-0.0570984	-0.164997	2.71117	0.00298413	5.92818	6.44167	0.145636	1	-0.284234	-0.507872	0.0351646	1	-0.610551	-1.35835	0.0700356	1	-0.463824	-0.95061	0.0700707	1	-0.579088	-0.990768	0.0664388	1	-0.406726	-0.948588	NaN	1
kif4				+		+			+	+	3	0.152237	0.759632	-0.287753	-0.357175	0.107954	0.871622	-0.136454	-0.245181	0.535957	0.241849	0.879368	1.06768	2.03022	0.0139286	2.76736	4.0156	1.97127	0.00991837	1.38	2.89981	2.97683	0	2.47795	5.50181	1.13465	0.0949885	1.09225	1.54341	3.06582	0.00122034	2.3415	5.66191	NaN	1	0	NaN	NaN	1
4et				+							0	0.215196	0.754679	-0.106149	-0.363897	NaN	1	0	NaN	0.446333	0.482998	-0.233429	-0.718586	2.82317	0.00284848	-3.47079	-6.32715	0.142506	1	-0.311419	-0.528001	NaN	1	0	NaN	0.102386	1	-0.417568	-0.738926	NaN	1	0	NaN	0.198321	1	-0.184139	-0.305016	0.279057	1
tif1b			+								0	0.338669	0.749941	-0.0673777	-0.369776	0.522979	0.476607	-0.931004	-1.05495	3.34866	0.00377215	-0.762905	-4.43649	0.713763	0.195896	-1.22174	-1.38499	0.000260047	1	-0.830089	-4.12864	0.000644016	1	-0.658273	-3.25939	9.87467e-05	1	-0.897467	-4.85183	0.0250612	1	-1.58928	-1.8005	0.0508784	1	-0.134562	-0.697542	0.00449498	1
pk1ip			+	+							0	0.241699	0.739636	-0.101793	-0.382484	0.565598	0.507088	-0.454643	-0.994678	1.83074	0.0176954	-0.716868	-2.61117	1.43949	0.0461667	-1.1518	-2.44031	0.00686518	1	-0.652613	-2.1697	0.000786766	1	-0.929677	-3.68893	0.0031664	1	-0.754407	-2.66767	0.00511457	1	-1.38432	-2.8369	0.246196	1	-0.0375385	-0.121961	0.0644277	1
srsf2			+								0	0.257198	0.728972	-0.100007	-0.392713	0.256231	0.733173	-0.386882	-0.55249	2.01703	0.00637383	-1.43758	-3.51716	0.841971	0.175232	-0.73325	-1.45419	0.00454394	1	-1.13564	-2.79134	0.252506	0.973388	-0.0901222	-0.134749	0.004002	1	-1.23564	-2.93381	0.0853495	1	-0.477004	-0.854219	0.490988	0.908152	0.201934	0.398388	0.592324	0.868934
smce1			+	+							0	0.193342	0.720983	-0.204045	-0.404219	NaN	1	0	NaN	3.95977	0	-4.76147	-11.5123	3.11559	0.00204255	-3.91323	-7.46732	NaN	1	0	NaN	NaN	1	0	NaN	2.96862e-05	1	-4.70939	-11.0037	NaN	1	0	NaN	0.351339	1	0.0520738	0.114332	0.121089	1
int11				+							0	0.234374	0.720442	-0.127366	-0.406255	0.687918	0.382029	-1.80341	-1.39475	0.443605	0.615335	-0.125775	-0.567094	1.34292	0.0408824	-2.2885	-2.55133	0.641429	0.491524	0.252441	0.620738	NaN	1	0	NaN	0.47547	0.883682	0.125075	0.336476	NaN	1	0	NaN	0.72681	0.650761	0.25085	0.713476	0.0899593	1
smca4			+	+							0	0.185863	0.714983	-0.272859	-0.413141	0.2655	0.693485	0.952367	0.621303	3.80574	0	-6.79854	-11.5236	2.09218	0.0104646	-6.07485	-4.52783	NaN	1	0	NaN	0.000174436	1	-7.93003	-8.17645	3.49803e-05	1	-6.71371	-11.4278	NaN	1	0	NaN	0.375163	1	0.0848363	0.169084	0.0320846	1
esf1											0	0.169895	0.708669	-0.609992	-0.418788	NaN	1	0	NaN	NaN	1	0	NaN	NaN	1	0	NaN	NaN	1	0	NaN	NaN	1	0	NaN	NaN	1	0	NaN	NaN	1	0	NaN	NaN	1	0	NaN	NaN	1
pinin											0	0.204439	0.708401	-0.205111	-0.420797	0.175994	0.822886	-0.151529	-0.35519	0.320418	0.567068	-0.308124	-0.623398	0.120935	0.874767	-0.110193	-0.254803	0.0300199	1	-0.266516	-1.10172	0.0483606	1	-0.185158	-0.825263	0.0704879	1	-0.471627	-0.950623	0.0922673	1	-0.336687	-0.758744	0.0871361	1	-0.163503	-0.629778	0.0406118	1
rbm6											0	0.196093	0.70074	-0.262978	-0.427428	0.268832	0.723345	-0.366255	-0.567723	0.0332267	0.962659	0.04341	0.0802188	0.193121	0.788068	0.204224	0.403963	0.397811	0.738628	0.127075	0.222951	0.355391	0.834785	0.0813669	0.132086	0.220697	1	-0.135903	-0.228837	0.150154	1	-0.284889	-0.491365	0.17634	1	-0.179313	-0.367986	0.0584421	1
snd1											0	0.220012	0.699559	-0.184317	-0.432169	0.601819	0.570099	-0.226238	-0.843099	0.274104	0.663378	0.213828	0.517789	1.4208	0.308533	0.177181	1.12103	1.07379	0.185136	0.460249	1.22941	1.49087	0.0956271	0.502899	1.68369	0.791762	0.416643	0.275932	0.799811	1.27934	0.222123	0.276662	1.18979	0.38632	1	0.0621039	0.173417	0.642759	0.970247
zn316			+	+							0	0.256714	0.694521	-0.136753	-0.438553	NaN	1	0	NaN	2.08565	0.00486957	-2.02776	-3.92794	1.63164	0.0261317	-2.21442	-3.07514	NaN	1	0	NaN	NaN	1	0	NaN	NaN	1	0	NaN	NaN	1	0	NaN	0.00391995	1	-1.51171	-3.08215	0.00889234	1
cx056				+		+			+	+	3	0.259154	0.695019	-0.135044	-0.439205	0.916397	0.561724	-0.169582	-0.909688	1.03272	0.115956	0.458097	1.48584	2.56074	0.0161176	0.785774	3.58347	2.08788	0.0426565	0.418244	2.0406	2.85812	0.00329032	0.736792	3.47388	0.845202	0.375358	0.2832	0.858192	2.27216	0.020383	0.567209	2.51437	0.0400555	1	-0.174897	-0.846543	0.043589	1
epa2a											0	0.178776	0.693921	-0.696231	-0.440647	0.246903	0.718811	0.814929	0.579741	0.330314	0.453314	-1.2359	-0.753292	0.0872353	0.880306	-0.347168	-0.229442	0.00995834	1	-0.747394	-2.07519	NaN	1	0	NaN	NaN	1	0	NaN	NaN	1	0	NaN	0.186954	1	-0.20773	-0.345725	NaN	1
brd7			+	+							0	0.22139	0.693653	-0.202778	-0.443482	NaN	1	0	NaN	4.07645	0	-5.9261	-12.7547	2.43342	0.00503896	-4.75766	-5.39533	NaN	1	0	NaN	NaN	1	0	NaN	0.000328521	1	-5.7504	-6.80973	NaN	1	0	NaN	0.379422	1	0.1757	0.197463	0.421307	1
ei2be											0	0.199835	0.692548	-0.319817	-0.446485	NaN	1	0	NaN	0.034868	0.961111	0.0480022	0.0848658	NaN	1	0	NaN	NaN	1	0	NaN	NaN	1	0	NaN	NaN	1	0	NaN	NaN	1	0	NaN	NaN	1	0	NaN	NaN	1
inceb											0	0.226419	0.693257	-0.19593	-0.446841	0.184743	0.824377	0.133516	0.355371	0.0750828	0.917139	0.0805168	0.168876	1.16724	0.0951095	0.85067	1.9216	0.745399	0.326505	0.509747	0.859807	0.937794	0.201445	0.642454	1.15759	0.580696	0.662488	0.313817	0.569111	1.10065	0.143935	0.77597	1.41481	0.470529	0.922025	0.2333	0.376343	0.254973	1
snut1											0	0.194802	0.692794	-0.387373	-0.448656	0.512416	0.493457	-0.781521	-1.01689	0.140463	0.812837	0.259511	0.331018	0.322309	0.597128	0.517217	0.681914	0.702387	0.341948	0.646619	0.826694	0.831784	0.246471	0.658136	1.01853	0.437303	0.886352	0.259246	0.323189	0.24909	1	-0.123385	-0.149732	0.300884	1	-0.000265121	-0.000383155	0.069643	1
i4a3a			+		+				+		2	0.277891	0.691532	-0.129812	-0.451114	NaN	1	0	NaN	1.96891	0.00566497	2.17479	3.7352	NaN	1	0	NaN	1.9836	0.00733333	2.37026	3.20312	NaN	1	0	NaN	1.91498	0.00514729	2.24045	3.0463	NaN	1	0	NaN	NaN	1	0	NaN	NaN	1
ddx23											0	0.207585	0.691936	-0.28729	-0.452108	0.34855	0.647037	-0.424997	-0.701383	0.0195407	0.982833	0.0266266	0.0480999	0.450546	0.462168	0.502628	0.866213	0.753517	0.318175	0.545137	0.880731	0.743862	0.318116	0.540553	0.86599	0.470575	0.851135	0.257847	0.382291	0.375918	1	0.115556	0.179976	0.506957	0.873128	0.231221	0.43301	0.119648	1
gt2d1											0	0.214199	0.692849	-0.25233	-0.452569	0.813073	0.396149	-0.488536	-1.29214	0.938929	0.106768	0.654481	1.5364	0.135411	0.851917	0.162284	0.299388	0.991735	0.143718	1.57214	1.38358	1.10169	0.11125	1.73868	1.57537	0.872763	0.186761	1.31981	1.17118	0.858338	0.238478	1.25015	1.14219	0.571434	0.72166	0.665332	0.613043	0.740989	0.500271
sf3b1											0	0.255911	0.687302	-0.164788	-0.462957	0.214087	0.763063	-0.383616	-0.481972	0.648538	0.286031	-0.31617	-0.986993	0.406829	0.489191	-0.579772	-0.822837	0.0574398	1	-0.344554	-0.970975	NaN	1	0	NaN	0.0352188	1	-0.509342	-1.30014	NaN	1	0	NaN	0.104491	1	-0.193172	-0.60543	0.0332366	1
ima2			+	+				+			1	0.30172	0.682019	-0.12856	-0.470529	0.0578002	0.928998	-0.0468477	-0.123177	2.1767	0.0118927	-0.739365	-3.04212	1.99197	0.021227	-1.05733	-3.19552	0.035771	1	-0.292464	-1.08818	0.00408358	1	-0.646201	-2.40228	0.00111644	1	-0.421024	-2.3953	0.00897547	1	-0.693048	-2.08187	1.38867	0.249206	0.318341	1.33978	2.80535	0.0471429
ruvb2											0	0.239088	0.682524	-0.210372	-0.471046	0.31405	0.696726	-0.297792	-0.610641	0.188534	0.811289	-0.10652	-0.337029	0.145298	0.851641	0.118674	0.294166	0.410126	0.73882	0.106343	0.235066	0.451104	0.753525	0.134349	0.309777	0.201636	1	-0.104029	-0.262821	0.178615	1	-0.163443	-0.354361	0.304648	1	0.00249163	0.00766118	0.067562	1
gscr2											0	0.349978	0.67724	-0.109748	-0.476764	1.38846	0.334701	-0.36445	-1.63838	0.846348	0.175889	-0.413851	-1.26534	1.49773	0.0987465	-0.466266	-1.91031	0.0003179	1	-0.534428	-3.17	0.000665352	1	-0.380941	-2.38795	0.00162293	1	-0.644175	-2.81685	0.000877325	1	-0.745391	-3.30469	0.0731373	1	-0.230324	-0.772185	0.00975638	1
ei2bb											0	0.237335	0.678346	-0.227943	-0.476903	1.67171	0.248044	-0.519526	-2.15246	0.528335	0.238072	1.06216	1.07841	1.19478	0.0624918	1.59111	2.19169	1.03779	0.128172	1.44696	1.44636	1.08296	0.118346	1.47239	1.52042	0.909374	0.172684	1.21901	1.22078	0.781929	0.314685	0.952861	0.991645	NaN	1	0	NaN	NaN	1
ddx41										+	1	0.326733	0.674732	-0.123243	-0.483158	0.506362	0.575671	-0.321493	-0.850855	1.29469	0.082972	0.438938	1.69534	0.943619	0.175503	0.532519	1.463	2.12688	0.100866	0.257798	1.58179	2.80034	0.00788235	0.610853	3.11135	0.672577	0.700562	0.134555	0.53469	0.772025	0.475817	0.28936	0.790283	0.00290464	1	-0.304382	-1.77072	0.000969794	1
rl15											0	0.339014	0.675842	-0.117596	-0.483215	0.271201	0.773204	-0.146698	-0.463216	0.664294	0.259914	0.357913	1.03983	1.09337	0.163605	-0.454551	-1.5384	0.770227	0.426351	0.192881	0.693837	0.157024	1	-0.133105	-0.392996	0.509621	0.889888	0.0752843	0.314051	0.0276225	1	-0.279803	-1.14843	0.0829985	1	-0.282628	-0.772177	0.628252	0.882793
prp4											0	0.267868	0.669957	-0.18269	-0.490102	0.614547	0.510353	-0.355378	-0.988149	0.138948	0.851895	0.0820834	0.257749	0.0744153	0.924892	0.0452328	0.14431	0.876942	0.300607	0.320011	0.921105	0.538074	0.666987	0.144455	0.425136	0.497852	0.85554	0.137321	0.372973	0.115191	1	-0.210923	-0.582626	0.408316	1	0.0552375	0.19323	0.0570878	1
urb2			+	+							0	0.285643	0.670693	-0.159447	-0.490282	1.08188	0.269732	-1.86408	-2.04845	1.77149	0.0200127	-0.685987	-2.50362	1.28591	0.0459539	-2.21433	-2.44028	0.00388186	1	-0.93037	-2.73956	0.00414561	1	-0.929789	-2.70071	0.00295402	1	-1.08982	-3.03822	NaN	1	0	NaN	0.0231008	1	-0.40383	-1.38174	0.0153992	1
aatf			+	+			+				1	0.287771	0.673638	-0.157977	-0.491046	0.939531	0.36804	-0.508385	-1.43993	2.40816	0.00661333	-0.797679	-3.42096	1.85308	0.0461005	-0.584728	-2.43428	0.168276	1	-0.108862	-0.343267	0.491829	0.730805	0.117644	0.350005	0.0258333	1	-0.266839	-1.1447	0.0143902	1	-0.390741	-1.5329	2.17602	0.0351238	0.53084	2.35512	1.1457	0.500061
cdc5l											0	0.234717	0.675108	-0.280455	-0.492416	0.322002	0.659891	-0.468164	-0.672151	0.000933041	0.998064	-0.00126712	-0.00233432	0.153889	0.831812	0.211187	0.344565	0.613255	0.485976	0.356202	0.62929	0.576349	0.547524	0.394599	0.584293	0.349994	0.997925	0.0757472	0.120123	0.259695	1	-0.0735645	-0.113091	0.361865	1	0.0770143	0.142858	0.152107	1
rrs1											0	0.358034	0.673977	-0.116856	-0.49526	0.391001	0.568989	2.14635	0.888527	0.491687	0.448357	-0.233161	-0.760287	0.440181	0.390008	-1.43885	-0.957618	0.218357	0.982157	-0.0327403	-0.152157	NaN	1	0	NaN	0.0952144	1	-0.149597	-0.582822	NaN	1	0	NaN	0.463242	0.962471	0.0835648	0.28458	0.648865	0.912208
strbp											0	0.279061	0.674201	-0.174925	-0.496812	0.386009	0.762	-0.103925	-0.487085	0.894834	0.125991	0.603677	1.4562	1.50422	0.0548596	0.756889	2.27467	1.48142	0.0768056	0.562657	1.73603	1.72937	0.05132	0.585286	2.0137	0.976543	0.232078	0.387732	1.07505	1.58075	0.0752982	0.481361	1.74149	0.125363	1	-0.215945	-0.550029	0.0911939	1
rbm39											0	0.353321	0.665755	-0.126233	-0.50791	1.96276	0.22384	-0.495989	-2.35697	0.229565	0.809842	0.0807152	0.339464	0.00248958	0.998454	0.000807444	0.00392072	0.0719165	1	-0.147872	-0.654692	0.364324	0.860556	0.0152251	0.0829154	0.0178224	1	-0.274105	-1.2589	0.00288479	1	-0.480764	-2.25361	0.00762598	1	-0.35482	-1.66612	0.00074518	1
riok3											0	0.299819	0.664256	-0.166473	-0.511387	0.639877	0.394902	-1.38477	-1.28635	0.1608	0.811136	-0.139222	-0.327476	0.727384	0.177298	-1.60913	-1.44591	0.0821712	1	-0.175553	-0.664919	0.372645	0.838724	0.0440769	0.139669	0.0410283	1	-0.342026	-1.09987	NaN	1	0	NaN	0.129976	1	-0.202804	-0.525502	0.620133	0.840522
int8											0	0.2736	0.662926	-0.207603	-0.513441	0.800486	0.37391	-0.827911	-1.43235	0.239697	0.807765	0.0805829	0.346632	0.201017	0.751456	0.472198	0.469735	0.31813	0.844448	0.0228386	0.0420295	0.2966	0.910086	-0.00662295	-0.0113326	0.163273	1	-0.184765	-0.409416	NaN	1	0	NaN	0.121754	1	-0.265348	-0.591493	NaN	1
nkap			+							+	1	0.29169	0.662091	-0.180029	-0.514754	0.552547	0.567299	-0.314745	-0.893512	1.83031	0.026655	0.517591	2.28964	1.38579	0.0734208	0.72253	2.10493	1.23193	0.144538	0.450639	1.38115	3.26664	0.00192857	0.735784	3.92961	1.36342	0.167146	0.27061	1.2317	1.10085	0.205674	0.421039	1.22652	0.00499922	1	-0.246981	-1.46377	0.00126256	1
rb15b											0	0.255363	0.655471	-0.278048	-0.521995	0.323947	0.658402	-0.453053	-0.671901	1.13427	0.0737596	-0.654445	-1.76237	0.856851	0.171353	-0.766178	-1.48592	0.0536507	1	-0.509856	-1.10214	0.0377082	1	-0.708124	-1.36426	0.0123244	1	-0.787904	-1.99275	0.0119792	1	-1.16118	-2.1869	0.090199	1	-0.133459	-0.570759	0.00968136	1
int2											0	0.278578	0.655633	-0.214294	-0.52357	0.0788015	0.9151	-0.0501811	-0.154653	0.299199	0.676966	-0.15037	-0.494508	0.127333	0.859269	0.134703	0.276105	0.836161	0.326475	0.291421	0.856799	0.117616	1	-0.105597	-0.45143	0.440473	0.942029	0.0771262	0.253194	0.113395	1	-0.155778	-0.536093	2.00778	0.209924	0.227496	1.41846	0.1094	1
thg1											0	0.240694	0.655359	-0.378691	-0.525736	0.228817	0.740779	-0.633942	-0.534901	0.250529	0.654538	0.326115	0.529463	0.20055	0.748122	0.52502	0.473603	0.894104	0.185379	1.64666	1.22793	0.799168	0.23684	1.40251	1.05506	0.75775	0.286635	1.26797	0.977258	NaN	1	0	NaN	0.62549	0.644804	0.941858	0.72884	0.374553	1
rl10a											0	0.317286	0.653997	-0.167969	-0.530292	0.867304	0.387137	-0.468004	-1.33317	0.272896	0.807688	-0.0711104	-0.347768	0.392052	0.622462	-0.205079	-0.639384	0.514549	0.642464	0.12202	0.379091	0.708117	0.491324	0.200176	0.648584	0.159622	1	-0.0459493	-0.249165	0.0433727	1	-0.267829	-0.992284	0.378225	1	0.0251611	0.117173	0.197982	1
sda1											0	0.422831	0.653452	-0.115034	-0.532413	0.565702	0.514267	-0.413479	-0.973594	0.161935	0.874345	0.0477505	0.2265	0.266827	0.720311	-0.217246	-0.510631	0.0309645	1	-0.207711	-0.979119	0.0443932	1	-0.117609	-0.670102	0.00316973	1	-0.322745	-1.81087	0.0401192	1	-0.531088	-1.25269	0.00558036	1	-0.370495	-1.79238	0.00354964	1
hsp7c											0	0.336077	0.636755	-0.169936	-0.550451	0.933692	0.397134	-0.354986	-1.27809	0.0523792	0.952481	0.029206	0.100067	0.147062	0.857735	0.0963974	0.280373	1.0877	0.274365	0.227781	0.975046	2.05804	0.0707523	0.357449	1.86574	0.409273	0.979814	0.0578448	0.19738	0.305353	1	0.00246239	0.00859599	0.398374	1	0.0286388	0.139462	0.169916	1
ppig										+	1	0.309834	0.634275	-0.203784	-0.553176	0.11023	0.877177	-0.0945727	-0.230415	0.126709	0.856356	0.0921745	0.251436	1.10222	0.120583	0.6999	1.75596	0.33237	0.845378	0.00985336	0.0478424	2.19932	0.0163158	0.694354	2.65575	0.131847	1	-0.19393	-0.513218	1.25434	0.116727	0.599782	1.52045	0.0104705	1	-0.286105	-1.42116	0.126741	1
thoc7			+								0	0.324259	0.634485	-0.186983	-0.555139	0.725841	0.388939	-0.995375	-1.36777	2.51416	0.00555224	-0.884611	-3.71344	0.964149	0.116539	-1.35764	-1.78767	0.00360548	1	-0.863633	-2.71988	0.00120954	1	-0.802533	-3.24037	0.000197517	1	-1.05062	-4.79663	NaN	1	0	NaN	0.0404471	1	-0.166005	-0.823147	0.0346387	1
cetn2											0	0.237682	0.635579	-0.690117	-0.55526	0.749348	0.365701	-2.22163	-1.51999	0.284614	0.547656	-0.804582	-0.648859	0.138184	0.826271	-0.631219	-0.352967	0.697365	0.315759	1.54521	0.884064	0.783701	0.237139	1.84479	1.0473	0.505496	0.74376	0.855096	0.498597	NaN	1	0	NaN	0.732463	0.485488	1.65968	0.950638	NaN	1
hp1b3					+				+		2	0.386899	0.630556	-0.144063	-0.560918	0.0928786	0.905195	0.0487576	0.169715	0.286857	0.752156	0.0972576	0.41059	1.3839	0.0754198	0.674435	2.05997	1.94184	0.0377419	0.553436	2.17923	1.45647	0.120265	0.386044	1.50143	2.27087	0.0273421	0.409372	2.14648	1.81083	0.0627664	0.434802	1.86493	1.39978	0.249022	0.312115	1.33629	0.0715477	1
ruvb1											0	0.284904	0.630296	-0.284761	-0.565994	0.330903	0.69357	-0.277919	-0.623244	0.311409	0.591793	-0.260437	-0.589877	0.0455803	0.947095	-0.0332731	-0.0951898	0.283809	0.907238	-0.0194734	-0.0422554	0.310774	0.892425	0.0107956	0.0232237	0.115548	1	-0.304235	-0.63503	0.108322	1	-0.267124	-0.646809	0.2547	1	-0.0437978	-0.112184	0.108829	1
rae1l											0	0.394496	0.629812	-0.144609	-0.567474	0.510331	0.57664	-0.330488	-0.861307	0.674813	0.324462	0.239108	0.916493	0.0481379	0.94057	0.0458692	0.107536	1.04863	0.204857	0.411583	1.16667	0.965855	0.239313	0.369051	1.04955	0.705454	0.501669	0.266973	0.702887	0.336497	1	0.0385634	0.0824057	0.33784	1	0.0278657	0.0781549	0.293147	1
znhi3			+								0	0.333148	0.619693	-0.20182	-0.57704	NaN	1	0	NaN	2.22678	0.00177465	4.76625	4.80059	NaN	1	0	NaN	0.311333	0.852168	0.0184123	0.0267276	NaN	1	0	NaN	0.20565	1	-0.183407	-0.283322	NaN	1	0	NaN	NaN	1	0	NaN	NaN	1
zn436			+								0	0.304037	0.61304	-0.276824	-0.588295	0.285529	0.716554	-0.338217	-0.585265	3.51621	0	-1.23342	-6.00573	0.93572	0.157089	-0.753285	-1.58117	0.00767314	1	-1.28425	-2.51968	NaN	1	0	NaN	0.000500241	1	-1.56107	-4.78928	NaN	1	0	NaN	0.0418198	1	-0.327655	-1.07762	0.00727049	1
leo1											0	0.315107	0.594394	-0.283627	-0.605825	0.116055	0.870034	0.11745	0.251031	0.0861895	0.948376	0.0236715	0.119896	0.543974	0.421937	0.359151	0.916739	0.579058	0.530761	0.349696	0.577453	0.184993	1	-0.203671	-0.35059	0.363376	0.999599	0.0660699	0.141152	0.23645	1	-0.0862211	-0.172625	0.341077	1	0.0423985	0.0921811	0.0846996	1
tr150											0	0.353165	0.59118	-0.215804	-0.60957	0.770832	0.35042	3.24712	1.59168	0.811043	0.185391	-0.418189	-1.23511	0.899605	0.153452	-0.943817	-1.60143	0.00454313	1	-0.970676	-2.67952	NaN	1	0	NaN	0.00450505	1	-1.18648	-2.82673	0.0279396	1	-0.834896	-1.57311	0.00788826	1	-0.76829	-2.212	0.398414	1
snut2											0	0.278614	0.587993	-0.547541	-0.615086	0.0826435	0.891433	-0.147078	-0.201632	0.0102191	0.987254	-0.0207011	-0.0269728	0.543803	0.336877	0.731576	1.05341	0.511249	0.592679	0.362567	0.471893	0.539335	0.605972	0.346487	0.515225	0.222723	1	-0.184975	-0.233593	0.420621	0.923267	0.199409	0.281742	0.209991	1	-0.164274	-0.266037	0.0902403	1
vrk1											0	0.338463	0.574185	-0.273853	-0.630531	0.258443	0.722236	0.482773	0.572365	0.335923	0.550104	-0.31124	-0.645155	0.403845	0.624976	0.186691	0.630889	1.27602	0.103038	0.636028	1.56786	NaN	1	0	NaN	0.704409	0.462747	0.362174	0.753825	0.151292	1	-0.157322	-0.42786	1.17772	0.197656	0.673414	1.47148	0.0764081	1
lab											0	0.352315	0.575209	-0.247189	-0.631274	0.0781192	0.893831	0.235919	0.202693	1.08664	0.103685	-0.48102	-1.56116	0.050408	0.940781	-0.0422675	-0.108941	0.124091	1	-0.270329	-0.584717	NaN	1	0	NaN	0.0309065	1	-0.517518	-1.36489	0.109962	1	-0.220956	-0.609478	0.263135	1	-0.0364978	-0.0914053	0.17259	1
zfr											0	0.374167	0.575436	-0.216302	-0.631868	1.26555	0.316788	-0.498143	-1.74974	0.17137	0.783599	0.20838	0.372189	0.00574467	0.996604	0.00417137	0.0123389	0.381646	0.766662	0.0739072	0.174441	0.634105	0.530718	0.237774	0.60303	0.184807	1	-0.142394	-0.326907	0.116053	1	-0.260369	-0.61144	0.132962	1	-0.350774	-0.577426	0.115829	1
tfp11											0	0.391064	0.573513	-0.200834	-0.63426	0.444062	0.575373	-0.514651	-0.860766	0.211848	0.778417	0.127454	0.382337	0.289072	0.649913	0.350637	0.594099	0.394813	0.7866	0.0258325	0.130239	1.11719	0.209885	0.316107	1.13174	0.125521	1	-0.175001	-0.518603	0.188101	1	-0.198544	-0.339604	0.0182565	1	-0.302455	-1.30864	0.00541363	1
pop5											0	0.32889	0.573027	-0.310174	-0.635476	0.314367	0.64107	0.902391	0.708462	0.108891	0.868453	0.104795	0.233989	0.370456	0.60965	0.262098	0.661625	1.38823	0.0809863	0.651196	1.70649	NaN	1	0	NaN	0.763114	0.402088	0.341022	0.814183	0.621854	0.698604	0.218741	0.576256	0.758196	0.647979	0.236228	0.731564	0.236101	1
pdcd7			+	+							0	0.328906	0.570129	-0.318749	-0.63902	0.865271	0.340601	1.47194	1.65147	2.09156	0.00470588	2.75325	4.15283	1.42211	0.0394545	1.83762	2.61968	0.0713804	1	-0.290291	-0.839334	NaN	1	0	NaN	0.0391398	1	-0.609041	-1.30412	NaN	1	0	NaN	NaN	1	0	NaN	NaN	1
kif14											0	0.336208	0.567458	-0.30902	-0.644567	0.203988	0.767224	-0.472602	-0.47525	0.704491	0.1739	0.737366	1.27666	NaN	1	0	NaN	0.00519235	1	-0.504232	-2.08376	0.568005	0.666798	0.121243	0.43064	0.0202998	1	-0.813252	-1.73955	NaN	1	0	NaN	NaN	1	0	NaN	NaN	1
u520											0	0.326923	0.566821	-0.344735	-0.646096	0.233556	0.768936	-0.225464	-0.470587	0.173119	0.785907	0.188462	0.367951	0.609463	0.333562	0.484128	1.06102	0.776861	0.325764	0.408893	0.864824	0.732674	0.377729	0.340157	0.778064	0.35484	0.999672	0.0641581	0.125595	0.407968	0.961063	0.114693	0.235475	0.200243	1	-0.124304	-0.277639	0.070833	1
int3				+							0	0.339258	0.567848	-0.303905	-0.646243	0.6351	0.438353	0.659266	1.16073	0.201087	0.811769	0.0886497	0.328457	3.48888	0	3.12019	8.41257	0.985093	0.189631	0.630496	1.21442	NaN	1	0	NaN	1.04269	0.229064	0.326591	1.08134	0.49367	0.876366	0.118692	0.353021	0.686668	0.684272	0.237941	0.661389	NaN	1
mat1					+				+		2	0.357116	0.562233	-0.275819	-0.654233	0.311675	0.646485	-0.851199	-0.70037	0.302358	0.57932	0.324509	0.604911	0.86606	0.13317	1.92864	1.69785	1.94745	0.0120727	1.06248	2.69405	1.08026	0.141194	0.749972	1.37935	2.35251	0.0056	0.786664	2.96693	NaN	1	0	NaN	0.782913	0.530556	0.462155	0.894239	NaN	1
ck057									+	+	2	0.415018	0.561272	-0.201388	-0.657145	0.429656	0.542457	-1.42409	-0.938609	1.13028	0.0952074	0.494413	1.61724	0.0438168	0.937359	-0.18284	-0.119973	2.49396	0.0121835	0.565083	2.71432	2.17373	0.0176	0.667741	2.5883	1.02201	0.222786	0.363695	1.09961	NaN	1	0	NaN	0.0675177	1	-0.130718	-0.63223	0.0115674	1
nsun5											0	0.553918	0.549297	-0.144288	-0.669883	0.95651	0.369305	0.522115	1.46856	0.692778	0.474765	0.139435	0.727493	0.537162	0.481583	0.261319	0.830587	0.336102	0.832874	0.0210431	0.0694545	NaN	1	0	NaN	NaN	1	0	NaN	NaN	1	0	NaN	0.0555158	1	-0.262681	-0.904265	NaN	1
co044											0	0.395449	0.542866	-0.243614	-0.676154	0.191076	0.791923	0.436067	0.447659	0.233351	0.744286	0.142752	0.419591	0.189163	0.772902	0.381638	0.437753	0.722274	0.356687	0.422113	0.800582	NaN	1	0	NaN	0.480609	0.858692	0.178499	0.373473	NaN	1	0	NaN	0.329964	1	0.0357469	0.0693669	NaN	1
cebpz											0	0.50829	0.533222	-0.169172	-0.688454	0.430204	0.61161	-0.347358	-0.780039	0.930411	0.31259	-0.176936	-0.936721	0.110605	0.881484	-0.106405	-0.237402	0.0904561	1	-0.137168	-0.576687	0.126951	1	-0.0570685	-0.31991	0.000794623	1	-0.306339	-2.03917	0.0695561	1	-0.404427	-0.926045	0.0363993	1	-0.129403	-0.73822	0.00654786	1
hnrpk											0	0.391868	0.532045	-0.270437	-0.691279	0.023389	0.966689	0.0348403	0.0582742	0.210643	0.769609	-0.142174	-0.39317	0.287269	0.65139	0.354771	0.592609	0.757032	0.367574	0.30047	0.782171	1.12188	0.173368	0.418986	1.24539	0.34256	1	0.0300331	0.0867434	0.683873	0.507128	0.453826	0.758226	0.573039	0.827894	0.172207	0.486842	0.456718	1
end4			+								0	0.397317	0.518914	-0.28218	-0.704945	0.0273507	0.966514	0.0397333	0.0676233	1.70728	0.0324646	-0.519606	-2.18449	0.239952	0.779597	0.129676	0.414322	0.365066	0.778553	0.0731328	0.147062	NaN	1	0	NaN	0.118333	1	-0.209047	-0.57002	0.287272	1	-0.0132198	-0.032408	0.755734	0.606674	0.310559	0.787403	0.173147	1
prp4b											0	0.314421	0.51553	-0.913485	-0.709236	0.801829	0.341739	-2.16057	-1.60573	0.27324	0.563144	-0.813798	-0.628732	NaN	1	0	NaN	0.818918	0.302038	0.421716	0.921866	0.713315	0.380577	0.374714	0.770494	NaN	1	0	NaN	NaN	1	0	NaN	0.655284	0.683525	0.322029	0.673607	NaN	1
rl7a											0	0.536957	0.513682	-0.171361	-0.711678	1.17951	0.328686	-0.559784	-1.73238	0.453734	0.523728	-0.188313	-0.675325	0.991776	0.175057	-0.477977	-1.46623	0.0542579	1	-0.143007	-0.706712	0.0211266	1	-0.153638	-0.900875	0.01725	1	-0.314368	-1.34718	0.00800294	1	-0.713422	-2.15691	0.11051	1	-0.126055	-0.503264	0.00897774	1
nucl			+	+							0	0.36228	0.509521	-0.408375	-0.716039	0.165627	0.830543	-0.143859	-0.336717	2.02543	0.0054439	-1.69234	-3.66761	2.7043	0.00435955	-1.66721	-5.02679	0.00962813	1	-1.21991	-2.34696	0.00454286	1	-1.19572	-2.8264	0.00186143	1	-1.62829	-3.71613	0.00164222	1	-1.33958	-3.63521	0.378066	1	0.0640545	0.163134	0.958103	0.449417
dhx15			+								0	0.435103	0.509801	-0.243392	-0.71666	1.55655	0.26698	-0.517909	-2.04556	1.44645	0.0332881	-0.714011	-2.16778	1.33005	0.110041	-0.511899	-1.82747	0.00211917	1	-0.626155	-2.66503	0.0391611	1	-0.192102	-0.890215	0.00569935	1	-0.869547	-2.46956	0.00407037	1	-0.710011	-2.4869	0.0580763	1	-0.155536	-0.720771	0.0594915	1
nol9			+	+							0	0.425272	0.507173	-0.259315	-0.719632	0.164996	0.831038	0.153475	0.340828	4.36086	0	-2.16351	-10.1662	4.07422	0	-2.45459	-9.77061	0.000202966	1	-2.3621	-6.39226	0.000324512	1	-2.57134	-5.95485	3.93394e-06	1	-2.62142	-12.5073	3.2069e-05	1	-2.41787	-8.89813	0.00568209	1	-0.457905	-1.96836	0.434626	1
rpb2											0	0.427622	0.505318	-0.260467	-0.722978	0.0653547	0.908104	-0.190657	-0.17083	1.03663	0.126416	-0.421388	-1.44849	NaN	1	0	NaN	0.361021	0.78157	0.110339	0.149625	NaN	1	0	NaN	0.229692	1	-0.150128	-0.207588	NaN	1	0	NaN	0.468071	0.920367	0.27126	0.380769	NaN	1
set											0	0.4506	0.504257	-0.236907	-0.725949	0.405839	0.569341	-1.10042	-0.880376	0.0162346	0.986484	-0.00869687	-0.0313196	0.252652	0.656701	-0.737108	-0.586099	0.775262	0.390583	0.231442	0.74269	0.0847198	1	-0.169113	-0.646408	0.293392	1	-0.00546455	-0.0165114	NaN	1	0	NaN	0.307723	1	0.00323232	0.0125035	0.0141016	1
ddx1										+	1	0.539497	0.506505	-0.179513	-0.727124	0.0404152	0.950227	-0.0379823	-0.090512	1.16126	0.148778	0.304984	1.36458	0.974125	0.144317	0.78127	1.64206	2.03665	0.0520597	0.406528	1.97603	2.18968	0.0315506	0.503789	2.31192	1.11895	0.277014	0.227016	0.99341	0.991259	0.239278	0.465807	1.14385	0.0772496	1	-0.0779686	-0.459465	0.0560802	1
cul1											0	0.430452	0.503004	-0.268965	-0.732383	0.597417	0.476346	-0.510619	-1.05852	0.0876089	0.916532	0.0554988	0.170761	0.537647	0.377863	-0.508484	-0.982978	0.0623083	1	-0.509403	-1.02786	0.0341801	1	-0.560877	-1.34564	0.0157776	1	-0.778367	-1.85656	NaN	1	0	NaN	0.0191644	1	-0.833866	-1.78032	0.0436058	1
cdk7			+	+	+	+	+		+	+	5	0.495808	0.50317	-0.206664	-0.733172	0.271333	0.748509	0.214412	0.51469	1.72694	0.0202902	0.724307	2.50167	4.40959	0	3.84689	13.0405	3.1929	0	4.27285	6.78567	2.69064	0.00102128	3.48312	5.06018	3.09326	0	4.06619	6.39856	2.93351	0.00124138	3.69753	5.80505	2.78413	0	3.34188	5.28475	NaN	1
rpp40											0	0.412292	0.499426	-0.312377	-0.740133	0.613584	0.480758	-0.438817	-1.04222	0.133769	0.845702	0.103858	0.26904	0.0543818	0.937079	0.0529747	0.121548	0.567446	0.569978	0.213596	0.508073	0.249814	0.978252	-0.041261	-0.11932	0.212705	1	-0.0987803	-0.233959	0.0646196	1	-0.480078	-0.997408	0.129359	1	-0.202639	-0.527467	0.0255884	1
cd2b2											0	0.342342	0.495838	-0.788354	-0.748624	0.255762	0.711262	-0.795424	-0.595348	0.132164	0.811306	0.312455	0.322139	0.652894	0.219526	1.60431	1.32428	0.909271	0.2002	0.951638	1.18722	0.818954	0.238988	0.881829	1.04061	0.363724	0.993021	0.163284	0.162488	NaN	1	0	NaN	0.225803	1	-0.149171	-0.2182	NaN	1
rrmj3											0	0.41451	0.492317	-0.335463	-0.755087	0.40727	0.621225	-0.372247	-0.763069	0.890712	0.149378	-0.474335	-1.36214	0.376689	0.580014	-0.316097	-0.699191	0.177471	1	-0.143506	-0.347048	0.0865621	1	-0.308521	-0.771923	0.0477284	1	-0.478969	-1.14192	0.0328184	1	-0.680768	-1.42607	0.293673	1	-0.00463422	-0.0152734	0.0508533	1
rbm15			+	+							0	0.438428	0.485996	-0.302687	-0.76425	NaN	1	0	NaN	2.54733	0.00238356	-1.75129	-4.75819	3.14853	0.00324138	-2.32558	-6.70016	0.000744723	1	-1.5878	-4.46274	NaN	1	0	NaN	0.00118881	1	-1.89049	-4.23697	NaN	1	0	NaN	0.144468	1	-0.139204	-0.431257	0.0450393	1
djc21											0	0.560739	0.486693	-0.193791	-0.764924	0.0705056	0.899555	-0.259741	-0.186984	0.745813	0.22363	-0.359181	-1.11868	0.621572	0.259148	-1.12021	-1.23056	0.019099	1	-0.43907	-1.4949	NaN	1	0	NaN	0.00798318	1	-0.632861	-2.07811	NaN	1	0	NaN	0.0799908	1	-0.27368	-0.780238	0.0496173	1
if6											0	0.765024	0.483127	-0.143135	-0.769109	1.05379	0.367351	-0.416611	-1.45792	0.0741709	0.95375	-0.0225493	-0.109075	0.999607	0.169507	-0.513301	-1.50586	0.00836044	1	-0.33322	-1.59166	0.00637307	1	-0.238015	-1.38785	0.000480964	1	-0.476355	-2.83159	0.00635308	1	-0.654626	-2.20821	0.00499305	1	-0.453805	-2.00589	0.110846	1
rpp38											0	0.447473	0.483406	-0.295907	-0.769783	0.697206	0.413528	-0.550448	-1.19708	0.276185	0.698655	-0.149001	-0.470535	0.0944723	0.890368	-0.108105	-0.212471	0.545954	0.594511	0.183554	0.463343	0.517726	0.689374	0.144328	0.401947	0.196035	1	-0.112352	-0.28131	0.0877199	1	-0.40612	-0.814666	0.355527	1	0.0366484	0.11043	0.0994376	1
prp8											0	0.402511	0.483295	-0.409093	-0.771104	0.268938	0.748563	-0.236299	-0.523266	0.155767	0.813581	0.164894	0.332338	0.818369	0.22206	0.518773	1.3182	0.89317	0.250173	0.470681	1.03397	0.846588	0.274247	0.413547	0.950429	0.357434	1	0.0615877	0.129072	0.526595	0.803868	0.177248	0.435269	0.206799	1	-0.103306	-0.25033	0.0655074	1
pop1											0	0.411119	0.483804	-0.380247	-0.771314	0.447578	0.509444	-1.87524	-0.985945	0.968779	0.0957793	-0.735535	-1.61427	0.355393	0.50104	-1.54198	-0.809296	0.0826014	1	-0.339625	-0.811462	0.238237	0.984803	-0.0715472	-0.161932	0.0373208	1	-0.719872	-1.37409	NaN	1	0	NaN	0.320252	1	0.0156625	0.0422024	0.0764149	1
rl17											0	0.609323	0.484354	-0.178525	-0.771472	1.31618	0.309508	-0.488319	-1.78388	1.43833	0.0674752	-0.440194	-1.81678	1.63793	0.0609712	-0.572773	-2.20578	0.0287435	1	-0.250139	-1.08446	0.297182	0.910551	-0.00128937	-0.00617967	0.00143593	1	-0.428663	-2.34579	0.00797877	1	-0.489609	-1.89617	0.328361	1	0.0115312	0.0477285	0.721351	0.965162
cnd2			+	+	+	+			+	+	4	0.386164	0.479747	-0.527416	-0.781232	0.374348	0.63533	0.408418	0.732775	2.16242	0.00363415	2.83536	4.3378	2.98582	0.002	5.21428	7.33606	3.1078	0	3.65108	6.33227	4.63829	0	4.15692	13.0005	3.15765	0	3.12366	6.30301	3.53007	0	4.56533	8.11854	NaN	1	0	NaN	NaN	1
glyr1											0	0.478514	0.479302	-0.269868	-0.782534	0.0292568	0.964162	-0.0226154	-0.0628298	0.959224	0.257056	0.214251	1.04729	1.25211	0.125904	0.489634	1.72669	0.829482	0.304883	0.378469	0.911409	0.834585	0.303459	0.34098	0.893365	0.48711	0.880347	0.108601	0.336396	0.801248	0.427179	0.318364	0.842119	0.174681	1	-0.10565	-0.325658	0.115452	1
wdr18			+	+							0	0.467742	0.476986	-0.288499	-0.78623	0.246171	0.762059	-0.221733	-0.486068	5.58549	0	-2.49664	-15.2133	3.11048	0.00318644	-2.44813	-6.6871	0.000187961	1	-2.54314	-6.61528	0.000205459	1	-2.61851	-6.55062	4.65278e-06	1	-2.83164	-12.6704	7.29829e-05	1	-2.84025	-8.14223	0.0101285	1	-0.335002	-1.54175	0.0222397	1
srp72											0	0.380156	0.4771	-0.608068	-0.787639	0.137985	0.829518	-0.433153	-0.343758	0.25918	0.615048	-0.433769	-0.566012	0.282734	0.625716	-0.634186	-0.63184	0.0226554	1	-0.263773	-1.1745	NaN	1	0	NaN	NaN	1	0	NaN	NaN	1	0	NaN	0.00173501	1	-0.438073	-2.31562	0.0218648	1
paf1											0	0.438816	0.468144	-0.370353	-0.801688	0.13344	0.850189	0.187782	0.303702	0.373697	0.56234	-0.214746	-0.630055	0.622203	0.303068	0.618302	1.13063	0.752503	0.32429	0.493828	0.864817	0.471521	0.714386	0.225208	0.375792	0.401422	0.959551	0.123475	0.228009	0.605333	0.640805	0.41299	0.633024	0.6674	0.667535	0.338222	0.696213	0.171993	1
ddx18			+								0	0.48029	0.466458	-0.293617	-0.803184	0.37703	0.637267	-0.381924	-0.727359	1.99077	0.023103	-0.507153	-2.4055	0.423067	0.522152	-0.363246	-0.77897	0.0380169	1	-0.46103	-1.23301	0.0237776	1	-0.526209	-1.48846	0.0021464	1	-0.754647	-2.86672	0.0171235	1	-0.908133	-1.87574	0.0288823	1	-0.247494	-1.07818	0.00326988	1
ci023											0	0.346306	0.465927	-2.29818	-0.806076	NaN	1	0	NaN	NaN	1	0	NaN	NaN	1	0	NaN	NaN	1	0	NaN	NaN	1	0	NaN	NaN	1	0	NaN	NaN	1	0	NaN	NaN	1	0	NaN	NaN	1
sossc			+								0	0.534033	0.456016	-0.252678	-0.818858	0.00733246	0.985437	-0.0123666	-0.0189109	2.32069	0.0210311	-0.433233	-2.45547	0.257453	0.646236	0.808771	0.599244	0.677227	0.423541	0.316353	0.698706	0.425522	0.780645	0.111512	0.260716	0.378735	0.995467	0.0636749	0.163865	0.35784	1	0.0991453	0.141021	1.0785	0.289418	0.496908	1.25929	NaN	1
rl7											0	0.743527	0.445151	-0.172668	-0.835881	0.931141	0.390483	-0.390578	-1.3192	0.0857913	0.936359	-0.0338167	-0.141026	0.0193387	0.977156	-0.0116545	-0.0387763	0.0515175	1	-0.174714	-0.788899	0.139065	1	-0.0603059	-0.314064	0.00333828	1	-0.347382	-1.87263	0.0197874	1	-0.450884	-1.49445	0.0239217	1	-0.313566	-1.24701	0.00267068	1
hnrpr											0	0.521917	0.445652	-0.283708	-0.837202	0.219662	0.806822	-0.173965	-0.425775	0.177753	0.811285	-0.118666	-0.335653	0.236389	0.771083	0.158002	0.435382	0.337583	0.829309	0.0243479	0.0747612	0.9879	0.246514	0.299436	1.00363	0.0445911	1	-0.25936	-0.971742	0.471242	0.890681	0.125471	0.33143	0.15209	1	-0.140694	-0.412419	0.21875	1
prp19											0	0.444612	0.444657	-0.452075	-0.842015	0.252181	0.750191	-0.283229	-0.519172	0.0153758	0.985048	0.0181408	0.0369495	0.266476	0.690761	0.301589	0.546051	0.759481	0.31414	0.551991	0.890863	0.733261	0.330104	0.531136	0.848623	0.370441	0.997817	0.0999158	0.165639	0.488949	0.819803	0.247906	0.410249	0.359807	1	0.081775	0.140595	0.26939	1
csk2b									+		1	0.440917	0.438642	-0.488705	-0.848908	0.247099	0.734	-0.432208	-0.545713	0.102744	0.866625	0.141654	0.237717	0.499689	0.321749	2.11168	1.08515	1.87994	0.0260496	0.743682	2.35058	1.29338	0.096562	0.794971	1.6713	0.505187	0.793906	0.254977	0.437947	0.528087	0.762514	0.362763	0.500255	0.466651	0.954629	0.113323	0.316732	NaN	1
ubim											0	0.627598	0.439546	-0.21736	-0.849368	1.7872	0.214591	-0.514433	-2.24575	1.48118	0.14349	0.247117	1.39363	0.265452	0.759822	-0.147448	-0.458094	0.437199	0.73091	0.0811354	0.253627	0.29769	0.907769	-0.0020256	-0.00682519	0.127334	1	-0.136224	-0.473437	0.012204	1	-0.516459	-1.76298	0.0203152	1	-0.383341	-1.40272	0.0553022	1
ddx10											0	0.875776	0.439801	-0.155112	-0.850121	0.80849	0.398689	-0.500788	-1.2956	0.908156	0.267519	-0.215474	-1.02248	0.608539	0.377303	-0.356301	-0.982736	0.0013062	1	-0.59214	-2.80226	0.0601097	1	-0.293444	-0.908565	0.0011474	1	-0.747252	-3.17303	NaN	1	0	NaN	0.00357629	1	-0.531778	-2.27631	0.0185921	1
CS029				+		+			+	+	3	0.656632	0.428581	-0.212859	-0.862728	0.553033	0.642564	-0.163801	-0.708542	0.78327	0.234563	0.30261	1.08774	2.81368	0.016672	0.743869	3.7819	2.37332	0.038381	0.382437	2.13421	3.01922	0.00196364	0.865864	3.94837	0.74102	0.573787	0.169578	0.639051	2.63627	0.00744828	0.702063	3.15209	0.085879	1	-0.133032	-0.582338	0.16373	1
rl35											0	0.456887	0.427867	-0.472872	-0.865364	0.20849	0.767162	-0.400506	-0.47475	0.208054	0.715718	-0.28237	-0.451622	0.457827	0.416168	-0.731124	-0.926595	0.465515	0.658924	0.196345	0.357389	0.355411	0.836695	0.0885741	0.133893	0.179072	1	-0.276527	-0.387279	0.190989	1	-0.311932	-0.352189	0.304651	1	0.00584221	0.00930673	0.659684	0.721272
int1											0	0.520252	0.42177	-0.33293	-0.873617	0.225635	0.768299	0.26983	0.475424	0.117254	0.867432	-0.0907618	-0.237824	0.639919	0.421901	0.259614	0.917154	0.703341	0.379678	0.382684	0.760944	0.124484	1	-0.430224	-0.634011	0.338577	1	0.0497538	0.0905609	0.192604	1	-0.160394	-0.313721	0.428825	0.956931	0.140516	0.279197	0.0805714	1
u5s1											0	0.477883	0.420628	-0.426444	-0.874986	0.396316	0.631757	-0.369021	-0.747689	0.185025	0.780149	0.172888	0.3787	0.50051	0.426923	0.443167	0.910262	1.08176	0.167383	0.51173	1.27221	0.975148	0.231652	0.383521	1.07038	0.387288	0.984498	0.0852865	0.189195	0.313292	1	0.0144997	0.0295602	0.205685	1	-0.0876013	-0.2423	0.0359638	1
nat10											0	0.520496	0.421509	-0.334551	-0.874989	0.435265	0.598406	-0.361595	-0.793185	0.516925	0.440134	-0.222262	-0.769876	0.146716	0.852202	-0.127115	-0.301084	0.157818	1	-0.153617	-0.406919	0.138078	1	-0.150614	-0.459423	0.023696	1	-0.488169	-1.45781	0.0516584	1	-0.512209	-1.12169	0.0497634	1	-0.265907	-0.945003	0.0192692	1
fance			+								0	0.569214	0.420891	-0.278763	-0.877354	0.0904951	0.873165	0.467981	0.241065	1.57388	0.019859	-0.972095	-2.53226	0.302585	0.586676	-1.01358	-0.693111	0.00702964	1	-0.975301	-2.42388	NaN	1	0	NaN	0.000899651	1	-1.25406	-4.01054	NaN	1	0	NaN	0.116101	1	-0.28197	-0.622444	0.0533226	1
rla2											0	0.59044	0.421583	-0.261453	-0.87792	1.75634	0.206149	-0.681731	-2.48125	0.309277	0.782085	0.0741202	0.374781	0.766774	0.354402	-0.262969	-1.01979	1.02183	0.249374	0.299545	1.03259	1.20387	0.274592	0.186081	0.948627	0.47304	0.975813	0.0380923	0.207261	0.00782201	1	-0.49565	-1.91284	0.180311	1	-0.0360279	-0.199025	0.00395187	1
gblp											0	0.616104	0.420744	-0.245602	-0.880166	0.535271	0.599516	-0.230596	-0.795253	0.874295	0.18389	0.363557	1.23838	0.350054	0.661053	-0.186938	-0.581054	1.48052	0.133195	0.331881	1.42874	0.577706	0.719913	0.0768757	0.363283	0.539205	0.871527	0.0862789	0.355606	0.102586	1	-0.15372	-0.566164	0.0317398	1	-0.277278	-1.10302	0.373931	1
f133b			+		+				+	+	3	0.578943	0.409495	-0.285041	-0.892484	0.377397	0.57697	-1.88066	-0.858185	1.33206	0.0390864	0.827784	2.11824	0.0268159	0.952871	-0.167528	-0.0763027	3.00885	0.00208696	0.843386	3.88765	4.28495	0	1.20009	6.74461	1.63853	0.04585	0.558345	1.89084	NaN	1	0	NaN	0.0693228	1	-0.26944	-0.832007	0.00621	1
tbb3											0	0.58016	0.405319	-0.290323	-0.89873	0.692973	0.38754	-1.09342	-1.33565	1.40978	0.119869	0.287006	1.47304	0.582162	0.282651	-1.18557	-1.17607	0.799744	0.243979	1.31942	1.05104	0.656306	0.374857	1.02109	0.787988	0.682492	0.385244	1.0291	0.833962	NaN	1	0	NaN	0.560852	0.73307	0.742091	0.599636	NaN	1
pus10											0	0.525861	0.405714	-0.363806	-0.899769	0.655853	0.481559	-0.412595	-1.07249	0.00671441	0.991296	0.00568263	0.0150421	0.537969	0.312421	1.21483	1.10798	0.906095	0.264121	0.388343	1.0019	1.17133	0.135608	0.562579	1.40359	0.328279	1	0.0245368	0.0610093	0.518586	0.818522	0.149984	0.40724	0.325352	1	0.0188541	0.0524676	NaN	1
ctr9											0	0.513266	0.406145	-0.389665	-0.90022	0.263314	0.727275	-0.35548	-0.556598	1.3591	0.06442	-0.4984	-1.83669	0.0291031	0.955984	0.0364157	0.069934	0.179204	1	-0.16088	-0.351485	0.219728	1	-0.127735	-0.228938	0.0208642	1	-0.550545	-1.56618	0.0692317	1	-0.483214	-0.964314	0.229468	1	-0.0521456	-0.165169	0.0385283	1
recq1				+		+				+	2	0.527187	0.398314	-0.381719	-0.911843	1.28013	0.390774	0.274696	1.36913	0.355457	0.571011	-0.223368	-0.617933	2.4856	0.016605	1.0041	3.86632	0.693573	0.425154	0.272852	0.693608	2.8075	0.00575	0.684729	3.29988	0.151488	1	-0.108867	-0.381221	3.01516	0.00243243	0.959425	4.12628	0.491609	0.936862	0.114501	0.346925	0.221459	1
hnrpq										+	1	0.520542	0.394903	-0.404449	-0.916466	0.195906	0.812791	-0.196594	-0.40492	0.326974	0.567303	0.28982	0.624004	0.419242	0.522892	0.375909	0.779819	1.33681	0.100564	0.567983	1.58861	1.75702	0.0394783	0.735751	2.19861	0.466876	0.877065	0.163534	0.346794	0.862783	0.29444	0.539157	1.02508	0.181497	1	-0.126286	-0.325903	0.589106	0.930023
rad50			+	+	+				+	+	3	0.462541	0.388165	-0.675432	-0.924001	1.43029	0.186067	-1.68828	-2.60089	1.60959	0.0136055	1.43474	2.82303	1.72046	0.0262892	1.6312	3.08479	2.4688	0	2.55853	4.2795	3.123	0	3.61954	6.37107	2.3538	0.00224561	1.8831	3.80439	NaN	1	0	NaN	NaN	1	0	NaN	NaN	1
rl13a											0	0.702284	0.38258	-0.238701	-0.935958	0.290029	0.723463	-0.264243	-0.564179	0.597162	0.412634	0.203217	0.80565	0.273638	0.69236	-0.266057	-0.542995	0.388522	0.775873	0.0456384	0.159989	0.0185846	1	-0.372001	-1.41776	0.0664384	1	-0.193062	-0.753979	0.0383124	1	-0.636244	-1.32709	0.0214098	1	-0.39628	-1.40064	0.0333687	1
rbm40											0	0.634303	0.375852	-0.289934	-0.947393	0.511365	0.504792	-0.701694	-1.00054	0.709112	0.267014	0.301642	1.02518	0.810705	0.157798	1.46623	1.56511	0.446847	0.707575	0.132579	0.302763	0.380165	0.831905	0.0643603	0.166402	0.153469	1	-0.157354	-0.421739	NaN	1	0	NaN	0.0549295	1	-0.458996	-1.06537	NaN	1
gnl3l											0	0.636169	0.376438	-0.288677	-0.947688	0.712797	0.495861	-0.28594	-1.00941	0.343107	0.583418	-0.215212	-0.598342	0.180236	0.840546	-0.102294	-0.323823	0.00910841	1	-0.278627	-1.43551	0.0598577	1	-0.164203	-0.731557	0.0119619	1	-0.567304	-1.82738	0.0128716	1	-0.450143	-1.65865	0.0293223	1	-0.352092	-1.23311	0.0242099	1
las1l			+	+							0	0.554384	0.37186	-0.400628	-0.9535	NaN	1	0	NaN	3.32195	0	-2.13808	-7.0125	1.32293	0.036264	-3.97391	-2.63831	0.000842255	1	-2.20155	-4.71697	NaN	1	0	NaN	2.90309e-05	1	-2.60218	-9.28677	NaN	1	0	NaN	0.0369487	1	-0.464101	-1.24769	0.0330753	1
prp6											0	0.494952	0.372193	-0.599874	-0.954134	0.355183	0.639268	-0.471536	-0.722827	0.0474284	0.95228	-0.0593262	-0.112281	0.233254	0.733563	0.28819	0.492523	0.745558	0.325558	0.477712	0.850404	0.728677	0.357381	0.430958	0.812194	0.2239	1	-0.122162	-0.216303	0.276312	1	-0.0405782	-0.0655551	0.245379	1	-0.0628357	-0.142061	0.0937939	1
gcfc1											0	0.59514	0.37185	-0.343301	-0.959087	1.00725	0.343275	-0.639722	-1.60733	0.133877	0.848484	0.0942993	0.262295	0.106737	0.882414	0.0961793	0.226227	0.534167	0.634989	0.117881	0.394879	1.435	0.117463	0.410028	1.51835	0.116176	1	-0.22542	-0.589504	0.134037	1	-0.229693	-0.527517	0.0424247	1	-0.319719	-1.06374	0.0463897	1
int4											0	0.615303	0.364766	-0.33295	-0.97072	0.190132	0.811263	-0.218821	-0.404813	0.899451	0.143595	-0.494275	-1.38717	0.20907	0.773014	0.227412	0.436318	0.583189	0.531719	0.317291	0.573832	0.239745	0.98682	-0.102269	-0.16995	0.290711	1	-0.0156593	-0.0266168	0.156257	1	-0.321089	-0.477999	0.748264	0.556709	0.478615	0.854336	0.0760259	1
srsf3											0	0.509346	0.3657	-0.58905	-0.971214	0.151987	0.838894	-0.14669	-0.31872	0.353536	0.500715	-0.393285	-0.699142	0.0789981	0.90725	-0.0776246	-0.173877	1.00911	0.20042	0.500315	1.18395	0.75719	0.373645	0.306365	0.786282	0.246051	1	-0.0887349	-0.150451	0.465699	0.884021	0.159674	0.343316	0.843863	0.541512	0.30455	0.875489	0.664912	0.794088
ercc2					+				+		2	0.590664	0.363847	-0.369477	-0.973727	0.0998122	0.87762	0.124253	0.227284	0.815226	0.176214	0.44658	1.263	1.04714	0.11165	1.00047	1.82285	2.13682	0.00936082	0.999469	2.91812	1.19441	0.128406	0.596097	1.45008	1.89337	0.0224	0.629992	2.23787	1.29091	0.0948814	0.72035	1.63267	0.661407	0.744707	0.183413	0.587502	0.103197	1
rl7l			+								0	0.809714	0.361189	-0.222278	-0.979185	0.166235	0.810575	-0.852804	-0.419359	3.18551	0.00176224	-0.957493	-4.79914	1.12921	0.0607699	-2.89992	-2.2175	0.000388813	1	-0.885348	-4.02729	NaN	1	0	NaN	0.000242562	1	-1.10763	-4.76588	NaN	1	0	NaN	0.0388914	1	-0.150132	-0.789384	0.0313428	1
rl11											0	0.526741	0.360731	-0.543482	-0.98105	0.477283	0.578289	-0.380171	-0.852953	0.044687	0.953009	0.0633278	0.108434	0.976354	0.157826	-0.63641	-1.56967	0.881451	0.278882	0.372906	0.965157	0.127389	1	-0.220519	-0.545775	0.191211	1	-0.170575	-0.32142	0.025389	1	-0.600691	-1.51135	0.130738	1	-0.233903	-0.541511	0.348569	1
prpf3											0	0.610669	0.361548	-0.352098	-0.981672	0.51406	0.578648	-0.334568	-0.868083	0.537899	0.395759	-0.25445	-0.824182	0.195254	0.813994	0.140574	0.373401	0.587463	0.552015	0.210566	0.530777	0.836212	0.305596	0.34171	0.895604	0.177585	1	-0.141533	-0.345581	0.307822	1	0.00714238	0.0160442	0.468494	0.9568	0.112918	0.318659	0.170692	1
CI114											0	0.904088	0.359599	-0.201211	-0.987091	0.41755	0.60103	-0.420891	-0.795263	0.436445	0.510747	-0.212446	-0.688414	0.923119	0.153588	-0.854537	-1.6048	0.0217274	1	-0.37665	-1.37013	0.00952566	1	-0.560919	-1.91887	0.0101948	1	-0.577862	-1.9086	0.0217706	1	-0.981811	-1.76497	0.0506353	1	-0.365416	-1.03918	0.142091	1
pelp1			+	+							0	0.586339	0.356365	-0.408122	-0.993827	0.449491	0.641708	-0.228027	-0.71635	3.73686	0	-2.46202	-8.64644	4.97964	0	-2.43396	-12.9	0.000153696	1	-2.57392	-6.89668	5.39496e-05	1	-2.62073	-8.38597	1.57265e-05	1	-2.98204	-10.7735	2.77122e-06	1	-2.84876	-13.6267	0.00203345	1	-0.520014	-2.46736	0.00104169	1
pura											0	0.646197	0.356174	-0.328164	-0.996175	0.179832	0.8115	-0.23758	-0.394381	0.287325	0.698549	-0.138529	-0.470098	0.00911147	0.989089	0.0131963	0.0228849	0.596289	0.532969	0.248245	0.563195	0.972877	0.201377	0.545955	1.16457	0.215096	1	-0.0799192	-0.216572	0.543304	0.751655	0.308375	0.512026	0.365059	1	0.0586096	0.140071	0.672375	0.754545
rpp29											0	0.54401	0.355284	-0.533915	-1.00036	0.609539	0.40937	-1.29103	-1.22955	0.575326	0.290625	-0.391135	-0.971332	0.391406	0.473121	-0.900826	-0.841099	0.515341	0.612606	0.208075	0.436097	0.440781	0.777613	0.0840276	0.260566	0.0994863	1	-0.32584	-0.717658	NaN	1	0	NaN	0.411541	1	0.0652949	0.208052	0.0874662	1
sltm											0	0.551885	0.354814	-0.512711	-1.00267	0.319827	0.686676	-0.361144	-0.641644	1.03572	0.0781226	-0.803451	-1.73037	0.771131	0.211212	-0.681204	-1.34398	0.0548376	1	-0.497931	-1.08587	0.0484547	1	-0.601892	-1.1926	0.0151029	1	-1.01064	-1.99007	0.0185056	1	-0.963036	-1.85309	0.134378	1	-0.207191	-0.513535	0.111486	1
rssa											0	0.776117	0.349815	-0.252442	-1.01018	1.82589	0.226074	-0.514477	-2.27967	0.212551	0.813411	0.0758502	0.318068	1.06595	0.226124	-0.306604	-1.30368	0.980422	0.297411	0.249236	0.934488	0.677964	0.573991	0.142948	0.551632	0.29315	1	-0.00320625	-0.0138613	0.00684046	1	-0.371529	-1.73472	0.167505	1	-0.0790564	-0.308195	0.192751	1
rl12											0	0.755862	0.347944	-0.267152	-1.01786	1.65648	0.323496	-0.360111	-1.80907	0.313853	0.750862	-0.0889702	-0.412118	0.275751	0.83088	-0.0683435	-0.342551	0.585896	0.635197	0.0902487	0.396221	1.34439	0.366421	0.124839	0.799197	0.0525175	1	-0.176903	-0.788653	0.0219586	1	-0.235273	-1.12185	0.0467038	1	-0.0879332	-0.556632	0.00941236	1
rs2											0	0.757186	0.346729	-0.268124	-1.02026	0.668515	0.569578	-0.219107	-0.881139	0.636324	0.558305	0.11547	0.635056	0.201666	0.852111	-0.0637283	-0.287288	1.60275	0.0886711	0.41365	1.6619	1.11179	0.321705	0.168619	0.859292	1.20902	0.384602	0.145526	0.832516	0.184628	1	-0.0504882	-0.230791	0.545206	1	0.0300554	0.202228	0.407828	1
csk21									+	+	2	0.618697	0.347316	-0.394911	-1.02089	0.390645	0.632647	-0.375647	-0.742989	0.681021	0.206235	0.522526	1.16436	0.767613	0.221734	0.627223	1.31723	1.9246	0.0130357	1.00589	2.62413	1.75483	0.0252558	1.00962	2.38951	1.20506	0.107191	0.610984	1.47105	1.03181	0.18575	0.633972	1.27458	0.392134	1	0.0884571	0.198383	0.308821	1
spsb1											0	0.503038	0.34784	-0.915052	-1.02204	NaN	1	0	NaN	NaN	1	0	NaN	NaN	1	0	NaN	NaN	1	0	NaN	NaN	1	0	NaN	NaN	1	0	NaN	NaN	1	0	NaN	NaN	1	0	NaN	NaN	1
lyar											0	0.762791	0.347462	-0.268867	-1.02555	0.705591	0.477051	-0.347373	-1.06991	0.334502	0.734017	-0.09202	-0.43105	0.209037	0.848161	0.0733395	0.31095	0.461825	0.721156	0.0861314	0.286003	0.773052	0.37758	0.270585	0.77662	0.0966627	1	-0.182735	-0.621999	0.19455	1	-0.0767879	-0.254927	0.15819	1	-0.0907154	-0.34304	0.105894	1
gcp3											0	0.555663	0.345513	-0.576838	-1.02995	0.0349544	0.953513	-0.0417538	-0.0828366	0.224828	0.718245	-0.199984	-0.446779	1.17375	0.0913646	0.878246	1.94383	NaN	1	0	NaN	1.43036	0.0649905	0.975959	1.92719	NaN	1	0	NaN	NaN	1	0	NaN	1.02293	0.318395	0.480596	1.18792	NaN	1
nkrf											0	0.701317	0.343005	-0.316472	-1.03491	0.31326	0.657476	-0.601325	-0.679839	0.0536143	0.958232	0.0224005	0.0918293	0.195283	0.753879	0.574125	0.467149	0.405894	0.768332	0.0440013	0.175177	0.0474951	1	-0.0799993	-0.522136	0.0294383	1	-0.27247	-1.11748	NaN	1	0	NaN	0.000234666	1	-0.294871	-2.18511	NaN	1
srsf6											0	0.577448	0.341881	-0.517563	-1.03671	0.433214	0.597557	-0.390869	-0.803847	1.06985	0.100644	-0.525269	-1.58804	0.0419103	0.946572	0.0402533	0.094237	0.40251	0.739727	0.110739	0.225036	0.353654	0.845364	0.0463848	0.114992	0.060345	1	-0.406823	-0.992606	0.102501	1	-0.344484	-0.711634	0.511412	0.921992	0.118445	0.372255	0.0362196	1
rl36			+								0	0.981219	0.341514	-0.206153	-1.03869	0.708888	0.413444	-0.52792	-1.19973	2.5452	0.00495028	-1.01552	-3.97241	0.721385	0.283235	-0.459017	-1.17372	0.00363294	1	-0.830394	-2.68189	0.246821	0.976579	-0.0541636	-0.134218	0.00194366	1	-1.03655	-3.26018	0.0331999	1	-0.582084	-1.37158	0.273636	1	-0.0210253	-0.0615115	0.169118	1
rl6											0	1.77139	0.342555	-0.14138	-1.04061	0.63167	0.573467	-0.215539	-0.849492	1.04531	0.228477	-0.218528	-1.10252	0.586932	0.537302	-0.176653	-0.753808	0.0198125	1	-0.220065	-1.10866	0.159978	1	-0.0817693	-0.326139	0.00519737	1	-0.361446	-1.79105	0.0226235	1	-0.297309	-1.23702	0.0828909	1	-0.142918	-0.609748	0.0993083	1
dkc1			+	+							0	0.872297	0.343683	-0.234381	-1.04142	1.35652	0.318206	-0.441795	-1.75172	2.28983	0.00811814	-0.818834	-3.31069	2.63832	0.011	-1.19284	-4.37577	0.00053791	1	-0.799946	-3.66854	0.000101975	1	-1.01055	-5.14333	6.22494e-05	1	-1.03433	-5.53122	0.000107176	1	-1.45234	-6.04025	0.0463055	1	-0.215494	-0.892563	0.0243273	1
pp2aa											0	0.734302	0.331768	-0.318268	-1.0657	0.54377	0.450624	1.42056	1.13244	0.3956	0.397401	0.668478	0.821212	0.215247	0.718517	0.751654	0.515831	0.822478	0.240373	0.991942	1.05994	NaN	1	0	NaN	0.638393	0.48243	0.673674	0.728514	NaN	1	0	NaN	NaN	1	0	NaN	NaN	1
lar1b											0	0.506177	0.330689	-1.40594	-1.06879	0.402166	0.57952	0.935914	0.862055	NaN	1	0	NaN	0.816735	0.16876	1.07133	1.51463	NaN	1	0	NaN	NaN	1	0	NaN	NaN	1	0	NaN	NaN	1	0	NaN	NaN	1	0	NaN	NaN	1
srs10											0	0.872323	0.320401	-0.260396	-1.08981	0.359237	0.690395	-0.241519	-0.635285	0.861637	0.230393	-0.266623	-1.0932	0.493948	0.603051	-0.164358	-0.670539	0.457128	0.726776	0.0624975	0.250121	0.247753	0.980764	-0.0509466	-0.130331	0.0341518	1	-0.197898	-0.934633	0.00877798	1	-0.292465	-1.48045	0.4689	0.96651	0.068725	0.270067	0.119345	1
rpp30											0	0.629549	0.313465	-0.542098	-1.11136	0.270635	0.741292	-0.252376	-0.533035	0.230585	0.776094	-0.111682	-0.38525	0.192418	0.803643	0.166494	0.38568	0.580307	0.540608	0.262567	0.549133	0.229553	0.985135	-0.0595404	-0.171773	0.0721841	1	-0.279531	-0.82574	0.105903	1	-0.311916	-0.681021	0.0909153	1	-0.167849	-0.623128	0.0118899	1
vir			+								0	0.653864	0.304898	-0.506742	-1.12457	0.183091	0.810722	-0.309969	-0.415968	1.4524	0.0211692	-1.1142	-2.44175	0.768456	0.190347	-0.881485	-1.40334	0.0248092	1	-0.731688	-1.59473	0.0459356	1	-0.818785	-1.28917	0.0100145	1	-1.23843	-2.32827	0.0263344	1	-1.12875	-1.69056	0.204232	1	-0.124226	-0.267504	0.141669	1
smu1											0	0.811514	0.30367	-0.31569	-1.12742	0.245015	0.790762	-0.156949	-0.444433	0.0620069	0.952329	-0.0273075	-0.107971	0.0364209	0.955354	0.0315069	0.0801603	0.678285	0.492474	0.197807	0.618055	0.603486	0.59615	0.183434	0.529169	0.156518	1	-0.117883	-0.379764	0.336593	1	0.0264854	0.0752285	0.177781	1	-0.0905755	-0.303441	0.295377	1
top1					+	+	+		+	+	5	0.832841	0.302677	-0.305382	-1.13084	0.415301	0.638303	-0.278294	-0.722588	0.609188	0.681669	-0.075983	-0.487258	0.962887	0.152997	0.723176	1.60099	2.42583	0.00368	1.23632	3.55903	2.84235	0.00096	1.62254	4.64542	2.35339	0.00483871	0.930941	3.15233	2.26373	0.00489412	1.34425	3.36637	2.53157	0.00523457	1.00692	3.4942	1.19677	0.215223
thoc2			+	+							0	0.743319	0.302492	-0.377739	-1.13368	1.6461	0.214471	-0.76943	-2.4564	2.10417	0.0117576	-0.777199	-3.01689	2.4539	0.0140541	-1.17765	-4.04616	0.0391664	1	-0.476704	-1.23065	0.0186329	1	-0.585679	-1.64554	0.00750591	1	-0.854443	-2.30547	0.00195295	1	-1.35511	-3.51694	0.205572	1	-0.0772438	-0.23386	0.124042	1
int7											0	0.733335	0.301101	-0.393012	-1.13723	0.0176604	0.9738	-0.0144418	-0.0388585	0.682766	0.242285	-0.370197	-1.06829	0.715774	0.311723	0.378659	1.10783	0.716157	0.386118	0.321841	0.748692	0.18476	1	-0.169144	-0.339356	0.246409	1	-0.0711708	-0.1436	0.1625	1	-0.183586	-0.411163	0.681048	0.665789	0.299026	0.694481	0.0486156	1
pwp1											0	0.533388	0.296719	-2.10126	-1.14429	0.546683	0.447065	-1.44066	-1.13854	0.747506	0.106004	-2.82487	-1.5393	0.760559	0.167629	-1.94721	-1.52415	0.00113833	1	-0.717464	-3.12192	0.00346157	1	-0.36888	-1.92341	NaN	1	0	NaN	NaN	1	0	NaN	0.319028	1	0.0061512	0.028801	0.590045	0.954341
srp68											0	0.871834	0.296609	-0.294718	-1.14529	0.828678	0.388785	-0.579194	-1.36601	0.400323	0.667452	-0.109059	-0.50652	0.0518977	0.939795	0.0491117	0.115427	0.618289	0.55397	0.164072	0.526319	0.874527	0.311144	0.276784	0.879287	0.129256	1	-0.130646	-0.461564	0.101855	1	-0.30241	-0.694701	0.264256	1	-0.0215867	-0.0763623	0.0410929	1
crnl1			+						+	+	2	0.693024	0.29712	-0.463987	-1.14584	0.54555	0.450571	-1.34687	-1.13045	1.93041	0.00825806	1.20378	3.21948	0.0657849	0.906457	0.206762	0.173006	1.41847	0.0432727	1.40324	2.03208	1.60687	0.0255172	1.61046	2.37605	1.02254	0.137168	0.93925	1.35043	NaN	1	0	NaN	NaN	1	0	NaN	NaN	1
carfb											0	0.711957	0.29652	-0.437302	-1.14903	NaN	1	0	NaN	0.850146	0.120515	-0.745655	-1.46947	NaN	1	0	NaN	NaN	1	0	NaN	NaN	1	0	NaN	NaN	1	0	NaN	NaN	1	0	NaN	NaN	1	0	NaN	NaN	1
cpsf1											0	0.710619	0.296051	-0.44172	-1.15063	0.0256165	0.965897	-0.0484072	-0.0660334	0.745879	0.195421	-0.461175	-1.20151	0.332864	0.603203	-0.401136	-0.672184	0.580157	0.509906	0.427387	0.597071	NaN	1	0	NaN	0.293802	1	-0.0143331	-0.0193566	NaN	1	0	NaN	0.594969	0.714275	0.446842	0.624276	0.260441	1
rrp12											0	0.743612	0.290088	-0.412697	-1.16355	0.460351	0.566727	-0.54903	-0.892738	0.91963	0.192521	-0.315999	-1.21305	0.10263	0.880999	-0.146495	-0.238839	0.269102	0.930296	-0.0273304	-0.0742439	0.879315	0.410178	0.170979	0.73786	0.00379844	1	-0.440028	-2.06991	0.126496	1	-0.378051	-0.61246	0.133993	1	-0.124029	-0.441303	0.0310586	1
rs25											0	0.870523	0.282517	-0.323214	-1.18487	0.713633	0.441226	-0.44072	-1.15316	0.0695127	0.964952	0.0124741	0.0766514	0.134254	0.858116	0.119567	0.279217	0.53161	0.641254	0.111893	0.385496	0.604032	0.712402	0.0755539	0.375083	0.0218587	1	-0.211321	-1.0653	0.0653709	1	-0.365166	-0.931158	0.0204296	1	-0.223795	-1.11126	0.0151695	1
myef2											0	0.749128	0.282932	-0.434947	-1.18629	0.87055	0.408578	-0.362276	-1.23366	0.563903	0.342403	-0.302528	-0.894459	0.0289221	0.957865	0.0260843	0.0646956	0.110207	1	-0.174891	-0.567395	0.414853	0.805301	0.0570723	0.202422	0.0148522	1	-0.609838	-1.76979	0.0422283	1	-0.305204	-1.04879	0.0328108	1	-0.30731	-1.13678	0.0771409	1
csk22											0	0.748424	0.282814	-0.436629	-1.18681	0.0366862	0.950009	0.052124	0.0896475	0.564099	0.293137	0.406305	0.967745	0.760824	0.212602	0.710181	1.34162	1.11741	0.142935	0.649551	1.38684	0.738185	0.349907	0.427032	0.82324	0.496927	0.821136	0.212922	0.411404	0.670301	0.517529	0.479156	0.745324	0.173927	1	-0.193382	-0.380894	0.1407	1
ddx51			+								0	0.938523	0.282768	-0.291173	-1.18804	0.717019	0.491924	-0.287861	-1.01526	2.40492	0.0118023	-0.611512	-3.02278	1.10573	0.142321	-0.569002	-1.66385	0.00171233	1	-0.693492	-2.8817	0.000664963	1	-0.575775	-3.03108	0.00014304	1	-0.984664	-4.86037	0.00214099	1	-0.863635	-3.0125	0.00385653	1	-0.373152	-1.90471	0.0409446	1
mre11				+	+	+			+	+	4	0.676782	0.283187	-0.587283	-1.18844	1.14925	0.296189	-0.931494	-1.93591	1.18098	0.0503325	0.908562	1.96787	1.59856	0.0304884	1.90106	2.9462	2.38153	0.00107463	2.22989	3.98708	2.86666	0	2.7276	5.31918	2.32453	0.00218803	1.64261	3.64007	2.29284	0.0044	1.79611	3.64885	1.08535	0.231008	0.734049	1.38046	NaN	1
ddx17									+		1	1.00696	0.283323	-0.2667	-1.18919	0.195384	0.793574	-0.326745	-0.440214	0.814044	0.186372	0.40923	1.23008	0.226705	0.732385	0.327527	0.492375	2.1297	0.03744	0.446831	2.13849	0.599038	0.562679	0.243922	0.564392	0.783998	0.516329	0.180131	0.687142	0.25629	1	-0.0828228	-0.123625	0.0877548	1	-0.229099	-0.70519	0.00780042	1
mlrm											0	0.581513	0.274777	-1.69634	-1.21119	1.2202	0.225795	-2.15956	-2.31834	NaN	1	0	NaN	NaN	1	0	NaN	NaN	1	0	NaN	NaN	1	0	NaN	NaN	1	0	NaN	NaN	1	0	NaN	NaN	1	0	NaN	NaN	1
noc2l											0	0.94041	0.272216	-0.309196	-1.21839	0.281505	0.824218	-0.072855	-0.356767	1.0797	0.195283	-0.251539	-1.20056	0.604932	0.628859	-0.116404	-0.625071	0.0621522	1	-0.191931	-0.771356	0.0130219	1	-0.214416	-1.17824	0.000602602	1	-0.501127	-2.84337	0.00775008	1	-0.287271	-1.49665	0.0158099	1	-0.249588	-1.23285	0.00897143	1
hnrpm											0	0.748395	0.272022	-0.48478	-1.21971	0.875062	0.384309	-0.485473	-1.35502	0.407044	0.461823	-0.328511	-0.742524	0.0594339	0.929239	-0.0686951	-0.137288	0.186403	1	-0.121169	-0.310344	0.122792	1	-0.198931	-0.546995	0.025877	1	-0.605949	-1.50552	0.0173204	1	-0.684404	-1.75142	0.112326	1	-0.277438	-0.635825	0.0462571	1
srpk1											0	0.748587	0.265717	-0.505837	-1.23283	0.499087	0.514492	-0.659668	-0.974023	0.156769	0.810819	-0.180655	-0.339862	0.15345	0.828432	0.231918	0.348909	0.628988	0.541456	0.18044	0.552952	0.452742	0.766008	0.0922591	0.28219	0.0556246	1	-0.325397	-0.96776	NaN	1	0	NaN	0.193709	1	-0.144742	-0.304255	0.00311537	1
thoc1			+	+							0	0.818908	0.26521	-0.410849	-1.23623	0.651928	0.455211	-0.492501	-1.11514	2.8675	0.00230464	-1.13146	-4.66876	2.74273	0.0088	-1.25467	-4.64191	0.00648619	1	-0.879251	-2.40485	0.0110552	1	-0.991276	-2.16575	0.000493053	1	-1.2901	-4.51067	0.000381671	1	-1.48378	-4.94833	0.112081	1	-0.158639	-0.543431	0.0749643	1
rl24											0	0.830981	0.265934	-0.398942	-1.23664	0.319836	0.699061	-0.285541	-0.612828	0.379841	0.670403	-0.113261	-0.5028	0.0777504	0.90742	-0.0852629	-0.175363	0.739111	0.432146	0.209564	0.686839	0.111843	1	-0.18728	-0.574282	0.0411564	1	-0.189378	-0.872727	0.0429086	1	-0.472821	-1.18705	0.110179	1	-0.0761172	-0.39934	0.0474347	1
thoc3			+	+							0	0.757231	0.2664	-0.500349	-1.23915	1.38879	0.223422	0.962996	2.27414	1.60352	0.0241088	-0.747058	-2.38297	1.79634	0.0306667	-1.11765	-2.95171	0.0435322	1	-0.40715	-1.13481	NaN	1	0	NaN	0.00423622	1	-0.907499	-2.66915	NaN	1	0	NaN	0.0764366	1	-0.16044	-0.661996	0.130086	1
rnc											0	0.889712	0.256244	-0.373354	-1.26309	0.318504	0.740355	-0.175222	-0.53854	0.69675	0.438735	0.155694	0.77139	0.3512	0.667156	0.178922	0.574165	0.847956	0.326356	0.288481	0.865625	0.372652	0.838419	0.0410042	0.136438	0.174771	1	-0.0848726	-0.302632	0.158278	1	-0.134218	-0.390731	0.0490831	1	-0.240566	-0.915136	0.0375592	1
fip1			+								0	0.948147	0.2522	-0.341103	-1.27118	1.4007	0.219435	-0.912608	-2.26062	1.87425	0.0178693	-0.658438	-2.57586	0.750431	0.24765	-0.543506	-1.25615	0.436449	0.732213	0.0848681	0.256273	1.47175	0.0955	0.515872	1.67932	0.0610218	1	-0.256234	-0.864265	NaN	1	0	NaN	1.14158	0.292676	0.402203	1.24879	0.533571	0.992418
rpf2			+								0	1.36778	0.25257	-0.225807	-1.27498	0.169176	0.829957	-0.13301	-0.335107	1.88611	0.0294943	-0.471159	-2.23868	0.616931	0.351822	-0.401997	-1.02366	0.00106366	1	-0.550767	-2.7844	0.00773717	1	-0.461112	-1.86308	0.000386548	1	-0.776574	-3.78907	0.0234628	1	-0.594123	-1.54448	0.0159533	1	-0.305415	-1.35267	0.0551701	1
nupl2										+	1	1.13421	0.25009	-0.276464	-1.28808	1.54165	0.276505	-0.493772	-1.99373	0.261852	0.717145	0.141802	0.448864	1.21472	0.157576	0.405653	1.57894	1.36653	0.189596	0.263005	1.21757	2.34041	0.0176623	0.597672	2.63904	0.259572	1	-0.0134595	-0.0671619	0.638054	0.792715	0.1039	0.457093	0.128778	1	-0.155261	-0.490331	0.0206009	1
sgt1											0	0.734281	0.248406	-0.666012	-1.29147	0.743672	0.407096	-0.493055	-1.21965	0.00969788	0.988664	-0.0120735	-0.0236744	0.829773	0.208072	0.559472	1.35599	1.16626	0.136361	0.591945	1.41534	1.54268	0.0563564	0.801332	1.98817	0.250575	1	-0.0740668	-0.135067	0.65647	0.603062	0.308276	0.668877	0.240935	1	-0.0619933	-0.150935	0.114952	1
actz				+							0	0.742311	0.246278	-0.6626	-1.30035	1.11632	0.246085	1.87422	2.10695	0.713135	0.126583	1.95245	1.4453	1.98994	0.0163306	2.35735	3.8303	0.940813	0.203738	0.657893	1.16649	NaN	1	0	NaN	0.29442	1	-0.0047067	-0.0142562	0.564601	0.73862	0.291517	0.538482	NaN	1	0	NaN	NaN	1
larp7			+								0	1.63195	0.246352	-0.20479	-1.30162	0.70008	0.428625	-0.508411	-1.17925	1.51286	0.039978	-0.587801	-2.10239	0.656664	0.296664	-0.546003	-1.14621	0.000273802	1	-0.632894	-3.55362	0.000981742	1	-0.341312	-2.14273	2.57155e-05	1	-0.837684	-5.36112	0.0141541	1	-0.849723	-1.95416	0.0587243	1	-0.249883	-0.869907	0.0415092	1
rbm25											0	0.814422	0.241778	-0.514434	-1.31106	0.45179	0.512503	-1.52515	-0.981541	0.221289	0.718146	-0.212518	-0.447832	0.315863	0.561005	-1.13018	-0.722607	0.735368	0.368701	0.346473	0.784554	0.977469	0.208077	0.486143	1.14004	0.181204	1	-0.16796	-0.349035	NaN	1	0	NaN	0.337479	1	0.0445576	0.0866661	0.388749	1
utp15			+	+							0	0.677055	0.240686	-1.1225	-1.31578	NaN	1	0	NaN	3.6911	0	-3.4846	-9.45383	2.94533	0.00303226	-2.93731	-6.49048	NaN	1	0	NaN	NaN	1	0	NaN	NaN	1	0	NaN	NaN	1	0	NaN	0.0850969	1	-0.498353	-0.862411	0.0635485	1
smd2			+						+		1	0.721715	0.238705	-0.812681	-1.32113	NaN	1	0	NaN	2.78009	0	3.44083	6.1831	NaN	1	0	NaN	1.51536	0.0256471	2.78399	2.3648	NaN	1	0	NaN	1.16188	0.068	1.97131	1.69244	NaN	1	0	NaN	NaN	1	0	NaN	NaN	1
rs11											0	0.943695	0.23777	-0.386337	-1.3253	0.331617	0.692149	-0.281024	-0.625692	0.205782	0.813043	-0.0882473	-0.332086	0.400562	0.547624	-0.338474	-0.739522	0.577488	0.609409	0.112921	0.427636	0.116631	1	-0.123549	-0.483798	0.0261516	1	-0.273417	-1.15317	0.066364	1	-0.404573	-0.947932	0.0546457	1	-0.185169	-0.794474	0.194823	1
dgcr8											0	0.967065	0.237464	-0.370544	-1.32589	0.846466	0.387259	-0.539864	-1.36272	0.113308	0.924183	0.0310046	0.155605	0.0625755	0.929875	-0.0525277	-0.134128	0.957747	0.27088	0.308854	0.987148	0.78824	0.431862	0.193914	0.709673	0.197025	1	-0.0616906	-0.231696	0.0788573	1	-0.34595	-0.836099	0.146835	1	-0.0926952	-0.368542	0.0340099	1
rl27											0	1.44171	0.232751	-0.234526	-1.33546	0.148156	0.828729	-0.200432	-0.332062	0.417782	0.587561	0.150244	0.593488	0.104766	0.880274	-0.122143	-0.23488	0.152225	1	-0.0577825	-0.290134	0.0495366	1	-0.46483	-1.11661	0.00306403	1	-0.292309	-1.71803	0.0396092	1	-0.665262	-1.32194	0.012352	1	-0.442553	-1.66345	0.00500054	1
srsf9			+	+							0	0.848688	0.230799	-0.505636	-1.3422	0.760589	0.404952	-0.517858	-1.2534	1.61062	0.0177542	-1.01515	-2.61216	1.61628	0.0399602	-0.953498	-2.57712	0.00511298	1	-0.794254	-2.46222	0.00821329	1	-0.822432	-2.23297	0.00118902	1	-1.29989	-3.84526	0.00103199	1	-1.34029	-3.98855	0.0696166	1	-0.284742	-0.844405	0.033471	1
m89bb											0	0.83413	0.227707	-0.540366	-1.34933	0.565282	0.588544	-0.228554	-0.817453	0.900966	0.145954	-0.476913	-1.37468	0.67167	0.327763	0.390678	1.07337	0.585072	0.539618	0.256785	0.552863	0.285434	0.928846	-0.0157572	-0.0372455	0.110884	1	-0.283581	-0.645091	0.110996	1	-0.244312	-0.621896	0.537368	0.854261	0.193332	0.458403	0.037872	1
ssf1											0	1.09245	0.228732	-0.32209	-1.34979	0.515209	0.561983	-0.400211	-0.908019	0.991338	0.271556	-0.195244	-1.01504	0.280065	0.697523	-0.233892	-0.536409	0.0215766	1	-0.425583	-1.43261	0.00628123	1	-0.528702	-2.04855	0.00138996	1	-0.747672	-3.0768	0.0137506	1	-0.928912	-2.00975	0.00659474	1	-0.552428	-2.06302	0.00201468	1
rs15a											0	1.04571	0.22813	-0.344426	-1.35213	0.534228	0.577351	-0.290929	-0.855491	0.0238123	0.984814	0.00895882	0.0396755	0.390752	0.612446	-0.226645	-0.657603	0.602	0.584978	0.140371	0.484799	0.141633	1	-0.0896104	-0.373598	0.0436945	1	-0.204056	-0.887411	0.0494692	1	-0.380539	-1.06077	0.0631346	1	-0.213015	-0.798494	0.085109	1
zar1l											0	0.761866	0.227193	-0.751215	-1.35698	0.402691	0.662063	-0.222514	-0.666043	0.0476304	0.947789	0.0953255	0.121352	0.866952	0.157723	1.03599	1.57942	1.09739	0.132388	0.833323	1.42839	1.2694	0.0968348	0.981173	1.70755	NaN	1	0	NaN	NaN	1	0	NaN	NaN	1	0	NaN	NaN	1
rl28											0	0.940196	0.227548	-0.418524	-1.35799	0.0918906	0.893957	0.0814158	0.195786	0.615435	0.290221	-0.338985	-0.975916	1.26848	0.111787	-0.551678	-1.81442	0.0247074	1	-0.186982	-0.976218	0.0691152	1	-0.361247	-0.904186	0.011179	1	-0.605507	-1.89607	0.0315112	1	-0.279832	-1.10923	0.0397916	1	-0.266521	-1.01758	0.997999	0.464961
nop58			+	+							0	2.09314	0.222138	-0.191271	-1.37535	0.476753	0.689903	-0.149724	-0.633664	5.15954	0	-1.59397	-10.4632	3.96259	0	-1.79187	-8.22633	5.79868e-06	1	-1.47774	-8.7901	1.9682e-05	1	-1.54105	-7.83447	5.08042e-06	1	-1.66901	-9.56937	4.88694e-05	1	-1.69078	-7.23527	0.0921007	1	-0.0750395	-0.42515	0.973167	0.836938
rs21											0	0.783451	0.218193	-0.74442	-1.38295	0.120086	0.867546	-0.15561	-0.271808	0.7789	0.209512	-0.368201	-1.15813	0.0043843	0.997129	0.00489616	0.0105164	0.484197	0.638979	0.205746	0.389606	0.528612	0.644018	0.230092	0.464153	0.0272504	1	-0.538675	-1.43679	0.372446	1	0.0744826	0.160094	0.106472	1	-0.170474	-0.574722	0.397217	1
srsf4											0	0.834802	0.217813	-0.60613	-1.38769	0.319656	0.712274	-0.243191	-0.590533	1.11659	0.0859256	-0.567046	-1.6736	0.00265093	0.998405	-0.00188128	-0.00566895	0.315427	0.848012	0.0156288	0.0340241	0.259418	0.978926	-0.0470975	-0.10467	0.0298156	1	-0.590501	-1.42818	0.0928422	1	-0.290288	-0.729638	0.27363	1	-0.0234553	-0.0634449	0.0869407	1
cn021				+							0	1.16084	0.218146	-0.32035	-1.39423	1.05243	0.31771	-0.906996	-1.79631	1.52774	0.0529688	-0.469605	-1.94138	1.41469	0.0428679	-1.34415	-2.47779	0.122005	1	-0.141921	-0.494753	0.115149	1	-0.164055	-0.540142	0.0107528	1	-0.462271	-1.74301	NaN	1	0	NaN	0.313423	1	0.00733439	0.0248231	0.732512	0.689147
srsf7											0	1.21471	0.211118	-0.320054	-1.43006	0.176477	0.826616	-0.139638	-0.348873	0.830188	0.211292	-0.324282	-1.15361	0.33507	0.690555	-0.167295	-0.546703	0.145362	1	-0.0833155	-0.355431	0.0940098	1	-0.234044	-0.683176	0.00473002	1	-0.40337	-1.91767	0.0355466	1	-0.373683	-1.18634	0.185876	1	-0.0790882	-0.274127	0.0273563	1
rl23				+							0	1.22911	0.209975	-0.318661	-1.43683	1.45897	0.313231	-0.442447	-1.83753	0.0613614	0.976594	-0.00969696	-0.0626261	2.20908	0.0303121	-0.664535	-2.9416	0.97388	0.240309	0.369469	1.05788	0.836959	0.327058	0.286691	0.853435	0.382428	0.992279	0.050808	0.158513	0.142577	1	-0.155756	-0.451295	0.397568	1	0.0605049	0.186578	1.3524	0.184436
tbl3											0	0.763804	0.205041	-1.15478	-1.45132	0.442908	0.570552	-0.606506	-0.881454	0.73479	0.139002	-1.12727	-1.40354	0.313933	0.612914	-0.458759	-0.657802	0.164844	1	-0.0594762	-0.276914	0.162626	1	-0.0794112	-0.317567	NaN	1	0	NaN	NaN	1	0	NaN	0.155454	1	-0.0869923	-0.342814	0.0662396	1
mrt4											0	1.30368	0.19939	-0.313475	-1.47404	0.807259	0.366583	-0.874952	-1.45508	0.885753	0.194267	-0.32848	-1.20413	0.592885	0.312611	-0.682365	-1.11061	0.00615885	1	-0.407456	-1.8431	0.0348289	1	-0.22664	-0.989063	0.00214616	1	-0.720931	-2.81674	0.02165	1	-1.10159	-1.80353	0.0206013	1	-0.39245	-1.40971	0.0160766	1
rs12											0	1.03716	0.199287	-0.445891	-1.47687	0.939596	0.36432	-0.619891	-1.5173	0.0636665	0.947874	-0.0372709	-0.122772	0.698989	0.267962	-0.5838	-1.21432	1.07943	0.281398	0.22119	0.957567	0.24228	0.974344	-0.0247421	-0.108946	0.0698857	1	-0.224701	-0.781118	0.022042	1	-0.644633	-1.60722	0.0538229	1	-0.18743	-0.802561	0.230757	1
ppih											0	1.04992	0.199923	-0.435689	-1.47709	0.292184	0.756727	-0.162172	-0.499547	0.5651	0.489657	-0.160041	-0.708799	0.188067	0.829964	0.112587	0.342354	1.10911	0.209376	0.330847	1.14328	0.405839	0.831937	0.0332616	0.155184	0.112368	1	-0.104841	-0.461556	0.154924	1	-0.128911	-0.394533	0.480465	0.983045	0.0551999	0.254424	0.026828	1
rs5											0	0.921956	0.195061	-0.612397	-1.49253	0.257052	0.724867	-0.467464	-0.567816	0.951848	0.10047	0.719867	1.58579	0.0795513	0.895483	0.147828	0.195675	1.41545	0.08936	0.552643	1.65857	0.177694	1	-0.163567	-0.357024	0.230598	1	-0.0597534	-0.169954	0.0924302	1	-0.631032	-0.846833	0.0119077	1	-0.77962	-2.00549	0.00304543	1
ddx47											0	1.74701	0.194301	-0.248138	-1.51282	0.920842	0.351927	-0.797709	-1.58067	0.40798	0.655936	-0.116819	-0.527333	0.449601	0.527633	-0.285266	-0.76466	0.000843058	1	-0.532752	-2.82226	0.161718	1	-0.171223	-0.406902	0.000411621	1	-0.78089	-3.7668	0.00538364	1	-0.968932	-2.57739	0.00178107	1	-0.664071	-2.81151	0.000933475	1
fl2d			+								0	0.89301	0.194125	-0.724838	-1.5151	0.434817	0.567754	-0.711023	-0.888337	1.92408	0.00611659	-1.60342	-3.43789	1.11146	0.0808872	-1.4116	-2.02455	0.0195427	1	-0.739758	-1.7231	0.0386699	1	-0.852521	-1.39595	0.00700456	1	-1.4646	-2.64587	0.0152348	1	-1.56354	-2.13308	0.466858	0.949134	0.138821	0.334154	0.184333	1
heat1			+	+							0	0.912273	0.184907	-0.764313	-1.5562	0.0950438	0.874919	0.216002	0.23677	2.29676	0.0024	-3.33245	-4.78141	2.54203	0.00524324	-3.78876	-5.55678	0.0015123	1	-3.02685	-4.36917	0.0010209	1	-4.80825	-5.09211	0.00109812	1	-3.79116	-4.86561	NaN	1	0	NaN	0.146087	1	-0.458716	-0.542978	0.0625867	1
rs14										+	1	1.31035	0.181485	-0.354226	-1.56305	0.919616	0.36569	-0.725624	-1.54863	2.17606	0.0534753	-0.309039	-1.93374	0.0636864	0.9256	-0.0697358	-0.145043	0.371635	0.793034	0.0291443	0.119222	2.05009	0.0467216	0.448833	2.0814	0.00649451	1	-0.325082	-1.63979	0.123801	1	-0.276791	-0.588834	0.24781	1	-0.0160433	-0.0836848	0.055507	1
flna											0	0.842699	0.17553	-1.19852	-1.57657	0.769827	0.366421	-1.1703	-1.46279	0.0523848	0.944722	0.0822474	0.12846	0.141839	0.830739	-0.341219	-0.344146	0.145676	1	-0.32713	-0.519901	0.407085	0.788604	0.127878	0.239091	0.0152648	1	-1.52565	-2.12454	0.0516945	1	-1.04242	-1.26186	0.00262973	1	-1.60789	-3.42917	0.0901278	1
ima1			+					+			1	1.51213	0.173724	-0.307493	-1.58503	0.0590723	0.929635	0.0399036	0.119503	2.68577	0.00528497	-0.814775	-3.79833	1.07068	0.157896	-0.501245	-1.56618	0.030872	1	-0.18174	-0.917937	0.184037	1	-0.056359	-0.24319	0.000310209	1	-0.489233	-3.01279	0.275671	1	-0.0164553	-0.0539561	1.59625	0.192192	0.325542	1.49464	2.30277	0.0438049
zc3hd			+								0	0.93498	0.173892	-0.765596	-1.58559	0.588911	0.444823	-0.852334	-1.14205	1.86155	0.0083252	-1.39879	-3.22698	0.997663	0.111415	-1.20327	-1.80754	0.0314572	1	-0.781408	-1.48872	0.0516471	1	-0.731656	-1.20066	0.00596673	1	-1.547	-2.78705	0.0146389	1	-1.58399	-2.1642	0.192832	1	-0.148214	-0.30814	0.0962139	1
nol8			+	+							0	1.35197	0.173242	-0.354041	-1.59181	1.41709	0.311548	-0.475332	-1.85543	1.46294	0.0290375	-0.786325	-2.25018	2.32267	0.0155461	-0.936261	-3.53334	0.00078075	1	-0.986308	-3.7798	0.000714905	1	-0.871329	-3.64842	0.000102684	1	-1.34035	-5.87377	0.000372337	1	-1.34666	-4.80607	0.024539	1	-0.554024	-1.49555	0.0111745	1
rl9											0	1.3741	0.17123	-0.350976	-1.60078	0.819974	0.475796	-0.270086	-1.06942	0.048799	0.950372	-0.0381025	-0.103609	0.808268	0.341193	-0.261731	-1.04781	0.469878	0.737242	0.0490551	0.233936	0.0666311	1	-0.195205	-0.756371	0.00988722	1	-0.301921	-1.47395	0.00113782	1	-0.465291	-2.52632	0.0898028	1	-0.263818	-0.725505	0.0605865	1
rpa43											0	0.817569	0.170588	-1.7984	-1.60782	1.00661	0.329391	-0.921727	-1.74031	0.921993	0.0638586	-2.84002	-1.84536	NaN	1	0	NaN	NaN	1	0	NaN	0.00516115	1	-1.45003	-2.85701	NaN	1	0	NaN	NaN	1	0	NaN	NaN	1	0	NaN	NaN	1
rl18a											0	1.69889	0.171622	-0.284007	-1.6155	1.03839	0.385266	-0.353234	-1.35978	0.151712	0.886481	0.0439758	0.211248	0.924324	0.275007	-0.305724	-1.20108	0.874576	0.549909	0.091636	0.535559	0.177284	1	-0.0374667	-0.206206	0.00644783	1	-0.192371	-1.21751	0.0123836	1	-0.390701	-1.58356	0.0194097	1	-0.236347	-1.15329	0.0698079	1
nop56			+	+							0	1.95417	0.170465	-0.254959	-1.62296	1.34987	0.338987	-0.383103	-1.64646	4.01993	0	-1.86218	-8.52589	3.76322	0	-1.97385	-8.02895	5.73298e-06	1	-1.57226	-9.12709	6.52049e-06	1	-1.47996	-8.69228	5.62914e-06	1	-1.82722	-9.95241	4.85119e-05	1	-1.86306	-7.54178	0.400212	1	0.0349642	0.154416	0.826434	0.856819
if2g									+		1	1.04305	0.170629	-0.606425	-1.62535	1.96143	0.0796364	-2.66037	-3.83963	0.686751	0.155884	1.17117	1.33706	0.780626	0.168975	-1.4592	-1.51695	1.52764	0.0296393	1.81195	2.2823	1.28151	0.0725455	1.5104	1.83748	1.15527	0.0852	1.20552	1.59503	NaN	1	0	NaN	NaN	1	0	NaN	NaN	1
copa			+	+	+	+			+	+	4	1.05558	0.171234	-0.589412	-1.62655	0.516105	0.570694	-0.294895	-0.84086	1.35807	0.0464706	0.6413	1.99988	1.64047	0.0351579	1.08827	2.70164	2.56947	0	1.56959	4.06325	2.70435	0.00189474	1.0853	3.85206	3.24043	0	0.98018	4.49479	1.83055	0.0254583	0.790407	2.33497	0.912623	0.470211	0.338881	0.972027	0.069878	1
svil											0	0.927716	0.170292	-0.90977	-1.62954	0.936594	0.313091	-1.53302	-1.77154	0.782506	0.133293	0.86564	1.4186	0.212351	0.734216	0.498248	0.493145	0.456459	0.658378	0.246964	0.355605	1.15999	0.114545	0.918686	1.53826	0.0757615	1	-0.662807	-0.968309	0.13536	1	-0.614336	-0.609759	0.0163524	1	-1.52845	-2.07848	0.0426892	1
ei2bd											0	1.21038	0.169114	-0.447472	-1.63474	0.237538	0.758147	-0.272442	-0.494076	0.244984	0.664515	0.29571	0.512491	0.997928	0.106408	1.48741	1.86136	1.28113	0.0587826	1.89755	1.88362	1.1706	0.0960342	1.73947	1.68743	1.04268	0.108756	1.45008	1.45442	0.99171	0.151397	1.46703	1.37487	0.800035	0.416774	1.15437	1.03968	NaN	1
tra2a			+								0	1.4693	0.169262	-0.338357	-1.63599	0.423382	0.640489	0.257282	0.716083	2.53223	0.00853333	-0.657483	-3.26159	2.0661	0.0808302	-0.3508	-2.02847	0.000582151	1	-0.629048	-3.22882	0.0065166	1	-0.855316	-2.384	7.4226e-05	1	-0.967405	-5.22581	0.000241068	1	-0.598034	-3.48963	0.00550544	1	-0.309922	-1.64083	0.00554829	1
pairb											0	1.14752	0.166417	-0.505264	-1.64546	0.795429	0.364169	-1.67179	-1.56123	0.658763	0.237714	-0.418144	-1.07932	0.802083	0.157114	-1.74548	-1.57825	0.573952	0.626723	0.101675	0.407727	0.959372	0.300265	0.240925	0.906775	0.0296852	1	-0.403589	-1.28603	NaN	1	0	NaN	0.320479	1	0.014555	0.0416951	0.73356	0.656564
ep400											0	0.985724	0.166181	-0.763865	-1.64881	NaN	1	0	NaN	0.189012	0.811646	-0.0952854	-0.325386	NaN	1	0	NaN	NaN	1	0	NaN	NaN	1	0	NaN	NaN	1	0	NaN	NaN	1	0	NaN	NaN	1	0	NaN	NaN	1
erh			+								0	0.967963	0.165884	-0.822245	-1.65145	0.602112	0.394041	-2.90962	-1.28512	1.44878	0.0186189	-1.46195	-2.57018	0.53408	0.293574	-2.63388	-1.15827	0.0076948	1	-0.889783	-2.31647	0.0956417	1	-0.327033	-0.736936	0.00393047	1	-1.71203	-3.15538	NaN	1	0	NaN	0.137714	1	-0.250072	-0.524174	0.0475753	1
rpb3							+		+		2	0.921835	0.161295	-1.08404	-1.6694	1.12816	0.270733	-1.25288	-2.01339	0.902894	0.0969041	-0.942773	-1.60566	NaN	1	0	NaN	1.75197	0.012807	1.53455	2.59529	NaN	1	0	NaN	NaN	1	0	NaN	NaN	1	0	NaN	1.83009	0.0233402	1.39328	2.67645	NaN	1
fop			+								0	1.0715	0.157509	-0.654631	-1.69084	0.0902542	0.893454	-0.0893135	-0.197475	1.73084	0.0142603	-1.03611	-2.79744	0.600892	0.356977	0.416051	1.01477	0.0245943	1	-0.577814	-1.51131	1.14414	0.175268	0.387588	1.23669	0.000441811	1	-1.23245	-4.52148	0.687622	0.566425	0.298274	0.701925	0.125015	1	-0.196332	-0.537545	0.103504	1
dal1b			+								0	1.29053	0.156824	-0.441755	-1.69598	0.760215	0.407827	-0.496889	-1.24031	1.45181	0.040929	-0.630123	-2.08928	0.614166	0.319159	-0.539564	-1.0913	0.038415	1	-0.202255	-0.916123	0.350062	0.853939	0.0281219	0.094775	0.00696652	1	-0.644009	-2.15331	0.0393103	1	-0.468767	-1.22366	0.275486	1	-0.0138868	-0.0511129	0.378354	1
int5				+							0	0.931218	0.156089	-1.18268	-1.70497	NaN	1	0	NaN	0.589128	0.227485	-0.683028	-1.10564	2.18872	0.0177632	-0.96074	-3.37772	0.924673	0.229571	0.505485	1.08803	NaN	1	0	NaN	NaN	1	0	NaN	NaN	1	0	NaN	0.309735	1	0.00583204	0.0182034	NaN	1
pch2					+				+	+	3	1.25791	0.154706	-0.477249	-1.71631	0.879651	0.336595	-1.61967	-1.69155	1.41652	0.0726521	0.430478	1.78245	0.380222	0.500905	-0.775651	-0.810423	2.16101	0.01032	0.909866	2.86896	2.27095	0.00944444	0.841099	2.937	1.84153	0.0459259	0.432617	1.88516	NaN	1	0	NaN	0.304744	1	0.00213814	0.00741563	0.295911	1
dhx9											0	1.48808	0.149169	-0.376579	-1.73369	0.621258	0.512204	-0.323325	-0.968076	1.63379	0.220498	0.164806	1.1282	0.750566	0.321757	0.324355	1.08661	0.956451	0.277776	0.288925	0.964734	0.883441	0.304326	0.284335	0.894974	0.161015	1	-0.0876547	-0.333105	0.252306	1	-0.0389894	-0.113011	0.0474579	1	-0.252461	-0.942489	0.0250877	1
srs12			+								0	1.56143	0.145389	-0.359968	-1.74666	0.490259	0.578207	-0.368053	-0.861828	2.72092	0.00614414	-0.657621	-3.45291	1.02334	0.150979	-0.627302	-1.61767	0.0197716	1	-0.353861	-1.37022	0.0254028	1	-0.505365	-1.44264	0.0027556	1	-0.713829	-2.68334	0.00890128	1	-0.873418	-2.22418	0.195113	1	-0.0562083	-0.22644	0.0650041	1
gptc1			+		+				+		2	1.53446	0.143909	-0.370674	-1.75307	0.619792	0.398	-1.67787	-1.27423	1.76043	0.0178133	0.789361	2.61581	NaN	1	0	NaN	2.19767	0.00363158	1.98272	3.53085	NaN	1	0	NaN	1.90745	0.00606061	1.61205	2.88004	NaN	1	0	NaN	NaN	1	0	NaN	NaN	1
rrp7a											0	1.70061	0.14108	-0.333021	-1.76411	0.128849	0.8671	-0.118987	-0.27106	1.14364	0.0884176	-0.522762	-1.65974	0.920266	0.175364	-0.565996	-1.46143	0.0410849	1	-0.268705	-1.01071	0.0769599	1	-0.330409	-0.83739	0.00277391	1	-0.601725	-2.50487	0.0358683	1	-0.449396	-1.24953	0.212412	1	-0.078963	-0.221438	0.492549	1
thoc6			+	+							0	1.11428	0.139892	-0.700521	-1.7706	1.71352	0.0978261	-1.70877	-3.09909	2.36058	0.0053913	-0.95798	-3.6177	2.08124	0.0143652	-2.16205	-3.96641	0.182177	1	-0.121979	-0.321287	0.0113145	1	-0.450719	-1.70751	0.00236323	1	-0.8225	-2.90708	NaN	1	0	NaN	0.733664	0.74422	0.13548	0.578894	0.3068	1
ilf2										+	1	1.4716	0.139535	-0.402447	-1.7742	1.35323	0.368324	-0.301929	-1.47794	0.14588	0.835029	0.109261	0.288777	1.60628	0.138343	0.321241	1.67643	1.77206	0.0643688	0.421164	1.8092	1.98804	0.040129	0.520693	2.16822	0.347421	1	0.0187168	0.0786318	1.24157	0.287681	0.218764	1.04779	0.208843	1	-0.0905444	-0.237573	0.118545	1
capzb										+	1	1.16373	0.139595	-0.62802	-1.77525	0.829175	0.365444	-1.13428	-1.54498	0.367447	0.546511	0.247159	0.648335	0.302449	0.620354	0.487962	0.645343	1.01907	0.225874	0.37016	1.10262	2.23136	0.00566154	1.22745	3.23605	0.109481	1	-0.25786	-0.636489	0.351084	1	0.0931708	0.126063	0.0290552	1	-0.50502	-1.38345	0.0687134	1
tex10			+	+							0	1.16166	0.138187	-0.63766	-1.78056	0.419803	0.564469	-1.10284	-0.904292	3.62921	0	-3.079	-8.89587	1.7525	0.0156571	-3.87481	-3.53565	2.00147e-05	1	-2.69634	-9.98953	0.00103907	1	-2.98054	-4.76214	3.03486e-05	1	-3.334	-9.99699	NaN	1	0	NaN	0.0377863	1	-0.254999	-1.01571	0.0371209	1
arc1a										+	1	0.966493	0.128857	-1.61485	-1.82971	0.874753	0.339577	-1.88311	-1.70856	0.958971	0.0693007	1.48181	1.79951	NaN	1	0	NaN	1.20003	0.103094	0.830321	1.56433	1.59358	0.0490505	0.799037	2.04997	NaN	1	0	NaN	NaN	1	0	NaN	NaN	1	0	NaN	NaN	1
copb2				+	+	+			+		3	1.22529	0.125888	-0.634643	-1.84856	0.357298	0.634597	0.499259	0.732205	0.241159	0.749645	-0.129162	-0.415023	1.73446	0.0183529	2.61193	3.34921	1.55921	0.0219661	2.53705	2.42458	NaN	1	0	NaN	1.25776	0.0491951	1.90241	1.84546	1.45911	0.0306263	2.42064	2.23529	1.31688	0.0788522	2.03157	1.95598	NaN	1
rs8											0	1.93174	0.122137	-0.3246	-1.86774	0.564618	0.568907	-0.301022	-0.893829	0.0736259	0.979621	0.0077432	0.0565594	0.00359564	0.998157	-0.00262769	-0.00775091	0.27101	0.907236	-0.0069135	-0.0401221	0.128772	1	-0.0562903	-0.315278	0.000423937	1	-0.331513	-2.27198	0.0437044	1	-0.357313	-1.09081	0.000120944	1	-0.339256	-2.53468	0.00305721	1
rs10			+								0	1.34378	0.122629	-0.535607	-1.87012	1.91922	0.216884	-0.467951	-2.25756	3.09118	0.00484324	-0.679116	-3.88792	1.48754	0.0922857	-0.485382	-1.93272	0.063804	1	-0.249588	-0.841259	0.231788	0.979322	-0.0308711	-0.132803	0.000452238	1	-0.785195	-3.72778	0.00168514	1	-0.498822	-2.48524	0.0803891	1	-0.106079	-0.536987	0.276036	1
dhx16		+									0	0.93033	0.122753	-3.23972	-1.87517	3.2775	0.0377778	-3.7708	-8.00556	NaN	1	0	NaN	NaN	1	0	NaN	NaN	1	0	NaN	1.16966	0.096	1.93981	1.70297	NaN	1	0	NaN	NaN	1	0	NaN	NaN	1	0	NaN	NaN	1
mdn1			+	+							0	1.21593	0.122244	-0.688251	-1.88068	0.521995	0.562909	-0.374086	-0.90156	3.88098	0	-3.11627	-9.89563	4.23038	0	-3.00582	-11.1705	5.41258e-05	1	-2.80906	-8.56485	9.6636e-05	1	-2.87134	-7.75284	3.35996e-06	1	-3.49731	-14.5403	8.46296e-06	1	-3.24542	-12.2681	0.0183769	1	-0.381039	-1.43459	0.00189583	1
sugp2											0	1.24746	0.122743	-0.643847	-1.88085	0.707423	0.3978	-0.777939	-1.29227	0.549105	0.39432	-0.247361	-0.826392	0.052612	0.934383	-0.0730343	-0.126407	0.604831	0.601348	0.114286	0.451574	1.23476	0.163436	0.368326	1.29502	0.012859	1	-0.52956	-1.75607	0.106508	1	-0.409613	-0.71538	0.00291091	1	-0.282199	-1.69286	0.00642696	1
rbm14			+								0	1.64888	0.116992	-0.404046	-1.90812	0.275863	0.718534	-0.366598	-0.578588	2.78177	0.00367901	-1.03299	-4.36035	0.683617	0.25276	-0.709174	-1.24035	1.35994e-05	1	-0.91791	-6.02079	0.00755282	1	-0.856224	-2.30334	4.61521e-05	1	-1.32196	-6.51179	0.0124576	1	-1.22282	-2.18287	0.0083786	1	-0.288972	-1.48266	0.00194017	1
ef1a2											0	1.31244	0.116	-0.604936	-1.91507	0.657353	0.478339	-0.417035	-1.07707	0.85298	0.191992	-0.359806	-1.21556	0.292852	0.697612	0.204737	0.534502	1.42574	0.0907974	0.524981	1.64306	1.06098	0.212734	0.348194	1.1206	0.157585	1	-0.0799548	-0.327512	0.219442	1	-0.0688413	-0.199063	0.931273	0.500216	0.279851	0.932861	0.058734	1
wdr55											0	1.47665	0.11465	-0.485625	-1.92354	0.230318	0.780341	-0.205484	-0.456894	0.0257796	0.984298	0.00799433	0.0392059	0.109072	0.878805	0.126288	0.243531	1.03672	0.272338	0.253334	0.982482	0.879452	0.314298	0.265137	0.871528	0.042024	1	-0.232291	-0.948051	0.365623	1	0.0596523	0.141548	0.0217673	1	-0.240285	-1.13523	0.236225	1
rl34											0	1.33038	0.114611	-0.597393	-1.92621	0.133111	0.853322	-0.151506	-0.291855	0.534104	0.312222	-0.406349	-0.933313	0.998372	0.161364	-0.57194	-1.55122	0.206596	1	-0.0821037	-0.236007	0.0836366	1	-0.415223	-0.842176	0.00960487	1	-0.679497	-2.03668	0.0307564	1	-0.56673	-1.39918	0.122204	1	-0.273148	-0.593492	0.308608	1
h1x											0	0.94071	0.115092	-4.63926	-1.92773	NaN	1	0	NaN	NaN	1	0	NaN	NaN	1	0	NaN	NaN	1	0	NaN	NaN	1	0	NaN	NaN	1	0	NaN	NaN	1	0	NaN	NaN	1	0	NaN	NaN	1
actc					+				+		2	1.08743	0.114599	-1.1767	-1.93301	0.609667	0.392498	-3.98765	-1.31442	0.648667	0.143554	4.09559	1.3866	0.543193	0.27784	-3.6611	-1.18947	1.3736	0.0348943	7.97616	2.21841	1.14004	0.0881071	6.28089	1.75747	1.21159	0.0461384	6.79946	1.89623	NaN	1	0	NaN	NaN	1	0	NaN	1.08312	0.15188
nog2			+								0	1.90052	0.115574	-0.350916	-1.93371	0.905912	0.357939	-0.829179	-1.57303	1.94027	0.0267331	-0.47647	-2.29404	0.663418	0.278494	-0.636419	-1.19016	0.00203971	1	-0.404543	-2.17217	0.0143207	1	-0.190743	-1.08696	2.70207e-06	1	-0.755459	-5.8682	0.016184	1	-1.01992	-1.95264	0.0146572	1	-0.278989	-1.32004	0.00562326	1
ddx27			+								0	1.06296	0.114154	-1.35902	-1.9391	0.0528724	0.92767	-0.06136	-0.122837	1.32153	0.0211043	-1.77656	-2.43574	0.0914851	0.898275	-0.0754344	-0.191538	0.0526127	1	-0.478406	-1.09596	0.0746421	1	-0.498294	-0.931488	NaN	1	0	NaN	NaN	1	0	NaN	0.252615	1	-0.060873	-0.125477	0.0525641	1
arp2a										+	1	1.03173	0.107224	-1.913	-1.97074	0.75754	0.368615	-1.5145	-1.486	0.139875	0.811084	-0.343443	-0.340509	0.253317	0.662156	0.621199	0.578724	0.190734	1	-0.110623	-0.292763	1.63673	0.0378901	1.02009	2.23065	NaN	1	0	NaN	0.155119	1	-0.494409	-0.509081	NaN	1	0	NaN	0.0178887	1
ddx5											0	1.90816	0.105782	-0.368718	-1.99129	0.422683	0.654936	-0.223849	-0.686829	0.0639462	0.957775	0.0189171	0.0932325	1.13205	0.175123	0.369455	1.45752	0.728641	0.52965	0.134508	0.573818	0.599466	0.619318	0.151269	0.494745	0.0288147	1	-0.23421	-1.05278	0.19245	1	-0.0725803	-0.253968	0.035889	1	-0.253127	-1.02775	0.00485114	1
ilf3b											0	2.98054	0.103876	-0.261839	-2.00231	0.53852	0.576242	-0.304576	-0.871211	0.592064	0.409294	0.208457	0.810054	0.0651828	0.934525	0.0416959	0.129185	1.57485	0.128963	0.309785	1.44705	1.0547	0.24554	0.26023	1.00604	0.460509	0.959552	0.0479457	0.225312	0.246882	1	-0.0443459	-0.127128	0.110685	1	-0.160512	-0.549901	0.120455	1
rl8											0	1.87275	0.104338	-0.381051	-2.00394	0.563845	0.556139	-0.331839	-0.918385	0.643723	0.357653	-0.222879	-0.869452	0.390781	0.603099	-0.244093	-0.671562	0.0108805	1	-0.163216	-1.02929	0.00856672	1	-0.262821	-1.40581	0.000646958	1	-0.544268	-2.95145	0.0170826	1	-0.594659	-1.69266	0.0186637	1	-0.321388	-1.3362	0.00430898	1
rl23a											0	1.73342	0.101839	-0.421256	-2.00856	0.503803	0.577077	-0.328172	-0.852706	0.332197	0.706324	-0.108221	-0.461987	1.02245	0.160581	-0.546558	-1.55736	1.54344	0.166644	0.246878	1.27714	0.0415792	1	-0.246487	-0.974028	0.0433969	1	-0.174377	-0.827778	0.0199923	1	-0.574659	-1.60464	0.159323	1	-0.0661564	-0.299084	0.193176	1
arpc5											0	1.02068	0.101709	-2.75058	-2.01503	NaN	1	0	NaN	NaN	1	0	NaN	NaN	1	0	NaN	NaN	1	0	NaN	NaN	1	0	NaN	NaN	1	0	NaN	NaN	1	0	NaN	NaN	1	0	NaN	NaN	1
hnrpc			+								0	1.7174	0.0992627	-0.434434	-2.02586	0.675085	0.486855	-0.33116	-1.02604	1.82716	0.028487	-0.504513	-2.26099	0.505687	0.518168	-0.245619	-0.785936	0.0331802	1	-0.20028	-0.946579	0.64247	0.666299	0.0916589	0.434277	0.000513482	1	-0.634714	-3.29699	0.0764823	1	-0.239501	-0.766164	0.0810935	1	-0.130201	-0.590523	0.32406	1
nxt2											0	1.06718	0.0955514	-2.08535	-2.04767	0.35493	0.598825	1.26394	0.799222	0.953349	0.0647437	-1.89298	-1.83899	0.358739	0.677285	0.16054	0.560436	0.196491	1	-0.0660547	-0.238521	NaN	1	0	NaN	NaN	1	0	NaN	0.1345	1	-0.131198	-0.44875	0.0753632	1	-0.25842	-0.790128	0.0642626	1
rs16											0	1.66591	0.0949859	-0.467894	-2.05359	0.439609	0.616089	-0.307652	-0.768706	1.41112	0.113269	-0.299451	-1.50592	0.152469	0.852381	-0.101003	-0.290785	0.248696	0.940767	-0.0188986	-0.0899919	0.195145	1	-0.0879593	-0.264906	0.00327325	1	-0.486792	-2.22158	0.0314299	1	-0.395611	-1.2558	0.0144348	1	-0.187342	-1.0745	0.0304079	1
rl26											0	1.56994	0.0936571	-0.521863	-2.06398	0.0907748	0.898995	-0.0648028	-0.182932	0.795346	0.182087	-0.451637	-1.24661	0.642442	0.381889	-0.308716	-0.974062	0.0101822	1	-0.423223	-1.7035	0.0274809	1	-0.457856	-1.36869	0.00154006	1	-0.945086	-3.30412	0.014386	1	-0.522659	-1.70149	0.0292547	1	-0.49345	-1.37164	0.0785178	1
rl35a											0	1.40008	0.0928696	-0.677645	-2.08111	0.046612	0.940398	-0.0453447	-0.104749	1.13514	0.0843077	-0.558176	-1.68505	1.34056	0.100783	-0.557631	-1.89307	0.0341101	1	-0.318996	-1.13922	0.0373152	1	-0.582237	-1.31484	0.00323679	1	-0.996641	-2.90506	0.00590965	1	-0.627582	-2.20942	0.0175018	1	-0.438465	-1.52762	0.206562	1
sap18			+								0	1.30724	0.0903333	-0.849803	-2.10066	0.669681	0.417821	-0.61316	-1.18971	1.62676	0.0176296	-1.06366	-2.66643	0.112769	0.874832	-0.137124	-0.253523	0.0351894	1	-0.243943	-1.01779	1.60375	0.0619806	0.654235	1.9511	0.00553842	1	-1.09375	-2.64023	0.33788	1	0.0410748	0.0859747	0.230715	1	-0.0300903	-0.132599	0.555809	0.959177
rs13											0	2.12748	0.0895369	-0.36259	-2.10289	0.704901	0.479382	-0.324985	-1.04707	2.54507	0.0504526	-0.281747	-1.96771	0.81408	0.295571	-0.333484	-1.15149	0.12964	1	-0.0636419	-0.335901	0.0721038	1	-0.151476	-0.661014	0.00123158	1	-0.426231	-2.38356	0.0148705	1	-0.476461	-1.63633	0.0224586	1	-0.144484	-0.860029	0.0441303	1
tmod3				+					+	+	2	1.08065	0.085	-3.06695	-2.13847	0.956286	0.33726	-1.003	-1.69715	NaN	1	0	NaN	1.22444	0.049045	2.98863	2.39735	1.83277	0.00965957	2.70447	2.95655	1.86492	0.00846377	2.74345	3.02449	NaN	1	0	NaN	NaN	1	0	NaN	NaN	1	0	NaN	NaN	1
dhx30											0	1.15815	0.0811837	-1.78685	-2.16451	NaN	1	0	NaN	NaN	1	0	NaN	NaN	1	0	NaN	NaN	1	0	NaN	NaN	1	0	NaN	NaN	1	0	NaN	NaN	1	0	NaN	NaN	1	0	NaN	NaN	1
rs6											0	1.75597	0.0811077	-0.488098	-2.16788	0.57401	0.506633	-0.439021	-0.99684	1.16954	0.211377	0.213786	1.14969	0.113506	0.879769	-0.113686	-0.245355	1.52886	0.1235	0.344786	1.48675	0.468426	0.802435	0.0389938	0.207561	0.0507699	1	-0.143312	-0.720762	0.0736272	1	-0.400028	-0.89707	0.00439768	1	-0.357098	-1.82638	0.0309172	1
arpc2											0	1.23183	0.0807461	-1.31586	-2.18679	1.09393	0.266788	-1.64297	-2.03801	0.806978	0.100697	1.74695	1.58635	0.337883	0.538374	0.921083	0.751218	0.525518	0.584669	0.321861	0.487521	1.2064	0.103089	0.99333	1.62318	0.0433682	1	-0.994002	-1.36059	0.119109	1	-0.649641	-0.695233	NaN	1	0	NaN	NaN	1
rs19											0	2.06142	0.0774241	-0.411126	-2.2134	1.31668	0.320198	-0.50553	-1.80681	0.37165	0.838755	0.0405992	0.27856	0.249596	0.801994	-0.102207	-0.389772	1.81758	0.0741408	0.375753	1.75188	1.0991	0.237854	0.267333	1.04929	0.177843	1	-0.0353724	-0.199206	0.0382402	1	-0.238197	-0.984611	0.107755	1	-0.0759716	-0.402848	0.0881647	1
rs31											0	2.07821	0.0725926	-0.423896	-2.26152	0.954558	0.372098	-0.463296	-1.41602	0.145148	0.908015	-0.0345128	-0.183263	0.471979	0.538435	-0.246585	-0.755475	1.49001	0.206935	0.211564	1.15201	0.819692	0.549403	0.113543	0.578952	0.00778906	1	-0.212332	-1.26336	0.0408655	1	-0.349753	-1.10924	0.0230435	1	-0.17782	-0.963413	0.0796591	1
caza2											0	1.46274	0.0691892	-0.834905	-2.28803	0.783611	0.369957	-1.10554	-1.47254	1.04006	0.0756086	0.831799	1.74877	0.466586	0.381295	0.998919	0.973381	0.897751	0.225596	0.656347	1.10866	1.07649	0.136563	0.84676	1.40382	0.196898	1	-0.178558	-0.307586	NaN	1	0	NaN	0.0327427	1	-1.01036	-1.53205	NaN	1
l14aa									+	+	2	1.59864	0.0695652	-0.665533	-2.28803	1.05299	0.293421	-1.41676	-1.93501	0.0730817	0.919232	0.0723852	0.161795	0.0422989	0.939628	0.111596	0.11171	2.38074	0.00940659	0.77607	2.98573	4.09145	0	1.30902	6.70637	0.644372	0.768797	0.110537	0.4738	NaN	1	0	NaN	0.340134	1	0.0381514	0.088438	NaN	1
atd2b			+	+	+	+			+	+	4	1.91484	0.0692678	-0.486994	-2.29739	1.01004	0.385177	-0.345039	-1.32553	4.0256	0	2.69103	9.9463	4.37675	0	3.26203	12.1476	5.89601	0	3.52989	18.564	6.12416	0	3.58107	19.8752	5.77606	0	3.0429	16.6026	4.89237	0	3.23603	13.0686	1.35345	0.235672	0.351866	1.36866	0.221497	1
rla0											0	1.98564	0.0696484	-0.464455	-2.30103	1.03215	0.408949	-0.285102	-1.24113	0.931761	0.201649	-0.289692	-1.1808	1.34381	0.169333	-0.317637	-1.50867	0.267021	0.910706	-0.00964101	-0.0511321	0.0413878	1	-0.162415	-0.809564	0.00311713	1	-0.474096	-2.21186	0.00592008	1	-0.447517	-1.93467	0.0574057	1	-0.184404	-0.780219	0.035107	1
srfb1											0	1.68084	0.0693481	-0.617791	-2.31371	2.83961	0.143843	-0.441767	-2.82232	0.730739	0.225675	-0.365667	-1.11069	0.162107	0.852287	-0.0876382	-0.289046	0.0102235	1	-0.211707	-1.21421	0.135091	1	-0.0527795	-0.296874	0.00196	1	-0.829499	-3.01827	0.00054124	1	-0.494546	-2.85691	0.0122913	1	-0.463832	-1.69452	0.0279948	1
actg											0	1.35048	0.0669778	-1.19339	-2.32577	1.69661	0.116082	-1.35006	-2.92911	0.0322096	0.966024	-0.0335655	-0.0743409	0.0440864	0.940628	-0.0610421	-0.106599	0.424896	0.722392	0.161332	0.279946	1.18046	0.117037	0.766333	1.51503	0.0232763	1	-1.03206	-1.74073	0.0757046	1	-0.583723	-0.949929	0.0172952	1	-0.99849	-1.9056	0.0865739	1
rs4											0	2.17129	0.0644944	-0.42877	-2.33989	0.420841	0.67404	-0.192966	-0.653063	1.25676	0.201265	-0.210786	-1.17941	0.113285	0.889459	-0.0638695	-0.209754	0.535332	0.720646	0.0524521	0.279071	0.0452718	1	-0.112973	-0.651989	0.000124953	1	-0.376318	-2.7297	0.0404157	1	-0.305939	-1.06487	0.026657	1	-0.165532	-0.901175	0.0138947	1
isy1									+		1	1.25738	0.0645227	-1.92479	-2.35167	NaN	1	0	NaN	NaN	1	0	NaN	NaN	1	0	NaN	2.14404	0.00760494	1.6521	3.31164	NaN	1	0	NaN	NaN	1	0	NaN	NaN	1	0	NaN	NaN	1	0	NaN	NaN	1
rl30											0	1.59306	0.0648914	-0.729138	-2.35229	0.437092	0.618333	-0.313483	-0.769434	1.24948	0.0634532	-0.607012	-1.85025	0.414127	0.546635	-0.305518	-0.738345	0.0637548	1	-0.239319	-0.829526	0.0266344	1	-0.265872	-1.13444	0.00190545	1	-0.968458	-3.20177	0.0347974	1	-0.579355	-1.34736	0.0357371	1	-0.361446	-1.17172	0.0312038	1
gcp2									+	+	2	1.54011	0.0652644	-0.796844	-2.35356	0.440164	0.664829	-0.190446	-0.666723	0.776185	0.196523	0.413605	1.19686	0.968414	0.116169	1.2964	1.78307	2.98601	0	1.04727	4.23558	2.11557	0.0246747	0.635223	2.47754	0.780432	0.446914	0.250431	0.766157	1.58832	0.0827478	0.444778	1.69765	0.0864611	1	-0.163174	-0.631584	NaN	1
nol10											0	1.8825	0.0660233	-0.528255	-2.35667	0.47841	0.496909	-1.17366	-1.00733	1.33133	0.0965596	-0.371395	-1.61096	0.363203	0.509606	-0.917903	-0.794827	0.11426	1	-0.146453	-0.522121	0.105256	1	-0.297579	-0.676812	0.00637177	1	-0.674707	-2.22921	NaN	1	0	NaN	0.0400893	1	-0.303312	-1.06444	0.0326355	1
zn622			+								0	1.70535	0.0664094	-0.630732	-2.35723	0.723384	0.392114	-1.03595	-1.37156	2.0054	0.00894862	-1.00853	-3.16882	0.38218	0.512105	-0.615828	-0.792059	0.0138334	1	-0.513559	-1.70797	0.581185	0.620296	0.17455	0.497709	0.000558726	1	-1.14429	-4.22871	0.0576717	1	-0.861397	-1.16618	0.157531	1	-0.135764	-0.393968	0.114793	1
stau2											0	1.53081	0.0668	-0.818633	-2.36061	0.537808	0.629119	-0.196167	-0.75176	1.1157	0.0729007	-0.699677	-1.77173	0.984292	0.201818	-0.395796	-1.37192	0.0976755	1	-0.177025	-0.611752	0.283117	0.927371	-0.0127703	-0.0390161	0.00630865	1	-0.995658	-2.50088	0.082113	1	-0.208937	-0.707994	0.0705999	1	-0.295982	-0.848429	0.608701	0.876698
zn326			+								0	1.8018	0.0662143	-0.581548	-2.37908	2.56069	0.209657	-0.388389	-2.44335	1.75167	0.0175789	-0.780866	-2.5958	1.66272	0.154048	-0.286668	-1.60594	0.0180467	1	-0.523125	-1.60577	0.384641	0.833181	0.0470893	0.157301	0.00139208	1	-1.10467	-3.54774	0.0355146	1	-0.3413	-1.15197	0.0678962	1	-0.323807	-0.886158	0.223279	1
ddx31			+								0	2.48421	0.0660599	-0.384129	-2.38368	0.963614	0.336166	-0.981542	-1.70107	2.61756	0.0137483	-0.489428	-2.84998	0.773795	0.191969	-0.826875	-1.39598	0.00140268	1	-0.331255	-2.02579	0.177843	0.99767	-0.0318813	-0.187635	0.000173826	1	-0.715384	-4.00999	0.0226542	1	-1.01342	-1.75138	0.0082279	1	-0.225956	-1.30039	0.0591925	1
rs7											0	1.7293	0.0643855	-0.638238	-2.39281	1.5888	0.329475	-0.344453	-1.72658	0.697307	0.312932	-0.240262	-0.934734	1.04435	0.526954	-0.117234	-0.767578	1.56108	0.123478	0.328222	1.47683	0.784086	0.503404	0.148325	0.635242	0.0341531	1	-0.310016	-1.12714	0.0267677	1	-0.196128	-0.983942	0.141411	1	-0.0697543	-0.334305	0.121523	1
rs24			+								0	2.51682	0.0651707	-0.382928	-2.3973	0.350282	0.690396	-0.248171	-0.62958	2.56653	0.00625688	-0.732601	-3.47521	0.376232	0.645788	-0.179922	-0.598508	0.00251612	1	-0.243196	-1.56818	0.238869	0.975932	-0.0504093	-0.146743	0.000145741	1	-0.626124	-3.78205	0.0374382	1	-0.29858	-1.08149	0.719568	0.803558	0.106476	0.510995	0.0853585	1
cip2a			+	+	+	+			+	+	4	2.48618	0.0655706	-0.389542	-2.40554	1.1513	0.312667	-0.674488	-1.79621	3.26026	0	4.93509	8.35627	3.39678	0	3.91375	8.53048	4.31809	0	4.78239	11.8195	4.30437	0	4.89303	11.814	4.16003	0	4.39285	10.7966	3.63915	0	4.21854	8.43016	NaN	1	0	NaN	NaN	1
pwp2											0	2.48772	0.062321	-0.396694	-2.43353	0.66966	0.38586	1.3679	1.33231	0.0757389	0.951145	-0.0202897	-0.10449	0.0915788	0.890231	0.129674	0.214467	0.0875014	1	-0.0920842	-0.48418	NaN	1	0	NaN	0.00183288	1	-0.488778	-2.43094	NaN	1	0	NaN	NaN	1	0	NaN	0.0134069	1
trm61									+		1	2.09128	0.062325	-0.487857	-2.44204	0.917064	0.36836	-0.573724	-1.46296	0.513703	0.423035	0.243692	0.791179	0.263463	0.720454	-0.228477	-0.512228	2.0937	0.0423876	0.432364	2.07799	1.10783	0.245791	0.242914	1.01531	0.187092	1	-0.055493	-0.237154	0.0761114	1	-0.330811	-0.842487	0.0533549	1	-0.299185	-0.958576	0.181053	1
gar1			+	+							0	2.39952	0.0615443	-0.417084	-2.45326	1.02644	0.334641	-0.663872	-1.64459	2.53336	0.00569388	-0.882992	-3.73627	1.97889	0.0172715	-1.33867	-3.39016	0.000108944	1	-0.915929	-4.84756	0.000587373	1	-1.09023	-4.11817	4.90943e-05	1	-1.33301	-6.486	0.000733906	1	-1.75411	-4.59836	0.00823661	1	-0.45002	-1.82228	0.0106304	1
rpab1			+	+							0	1.67436	0.0597452	-0.74523	-2.46442	0.509031	0.488426	-0.87701	-1.02632	3.83796	0	-1.75743	-7.83553	1.35919	0.0416731	-1.98699	-2.53731	0.0106742	1	-0.819468	-2.08977	0.0154066	1	-1.10837	-2.01305	0.000824405	1	-1.5647	-4.35694	NaN	1	0	NaN	0.624537	0.752829	0.192733	0.559309	0.302689	1
tbg1						+			+	+	3	1.77098	0.058641	-0.66803	-2.47874	0.0597746	0.923426	-0.0605138	-0.134239	0.134806	0.85189	0.0860221	0.256578	0.741496	0.240953	0.604859	1.27544	2.16805	0.00955789	0.97406	2.93967	1.73478	0.0319091	0.93857	2.32054	0.93379	0.291609	0.30603	0.962549	1.5861	0.0417822	0.878056	2.0887	0.619369	0.745845	0.220008	0.574294	0.642259	0.79665
nh2l1			+	+							0	2.57354	0.0561818	-0.399968	-2.49615	1.27609	0.294357	-0.627096	-1.89741	5.52723	0	-2.09645	-13.467	3.44691	0.00213333	-2.31236	-7.56176	5.87204e-05	1	-1.96912	-7.48229	0.000183615	1	-1.82935	-6.0303	3.24458e-05	1	-2.36908	-8.81477	0.000133705	1	-2.45644	-6.98844	0.0378057	1	-0.272637	-1.04242	0.112455	1
rs9											0	2.24986	0.056549	-0.463121	-2.49686	0.690756	0.437742	-0.500554	-1.16429	2.38252	0.110996	-0.204533	-1.5184	0.322955	0.637459	-0.273465	-0.61102	1.09919	0.325982	0.169322	0.855078	0.367266	0.864719	0.0125027	0.0754099	0.00175584	1	-0.293798	-1.83609	0.0495947	1	-0.488051	-1.12897	0.0472318	1	-0.0892658	-0.560701	0.0380712	1
dct2a			+								0	1.47482	0.0569211	-1.16643	-2.49924	0.0200045	0.969635	0.0342585	0.0511072	1.91816	0.0200762	-0.596547	-2.51856	0.834917	0.144632	1.85226	1.64054	1.12608	0.142762	0.633682	1.38992	0.826252	0.300308	0.371237	0.903528	0.00641004	1	-0.532746	-2.04641	0.638311	0.590957	0.405495	0.67977	0.54168	0.952933	0.0638014	0.311949	NaN	1
trm6											0	2.0813	0.057298	-0.514832	-2.4994	0.543657	0.46647	-1.03286	-1.09936	0.207041	0.811419	0.0860647	0.330034	0.349475	0.539263	-0.722946	-0.754102	1.90023	0.0879459	0.319487	1.66753	0.505871	0.742155	0.0897821	0.333394	0.0175594	1	-0.195345	-1.06497	NaN	1	0	NaN	0.0308497	1	-0.28141	-1.11814	0.103463	1
atad2			+	+	+	+			+	+	4	2.36236	0.05768	-0.4383	-2.50004	0.928563	0.407783	-0.322434	-1.22932	4.35133	0	3.03724	11.7153	4.78317	0	3.56592	14.5216	6.28136	0	3.69916	21.0603	5.83424	0	3.79241	18.9275	5.88282	0	3.26086	17.7305	4.95303	0	3.46998	13.7249	0.933042	0.550989	0.223612	0.862005	0.0563387	1
akap8											0	2.10802	0.058411	-0.514392	-2.52083	0.574193	0.512805	-0.390703	-0.969815	0.746927	0.283449	-0.25548	-0.993944	0.0979712	0.88905	-0.0821692	-0.20517	1.07136	0.330273	0.170704	0.844859	2.12967	0.0603922	0.377228	1.96495	0.00884587	1	-0.343688	-1.59905	0.2871	1	-0.0134748	-0.0328702	0.155318	1	-0.0882085	-0.34495	0.639569	1
fbrl			+	+							0	2.40875	0.0587692	-0.444078	-2.55053	1.88427	0.294269	-0.359107	-1.94852	5.12372	0	-2.07641	-12.2424	4.436	0	-2.22459	-10.5407	3.00744e-05	1	-1.63914	-7.64046	3.16338e-05	1	-1.6171	-7.54049	1.52304e-05	1	-2.08322	-9.36237	2.29974e-05	1	-1.9762	-8.62981	0.281623	1	-0.00680987	-0.0321717	1.15355	0.426413
rcl1	+		+								0	1.39509	0.0489645	-2.13898	-2.62474	0.155	0.827691	0.308006	0.365256	1.65643	0.0116124	-1.98297	-3.07202	1.0767	0.0877226	1.41993	1.97235	NaN	1	0	NaN	NaN	1	0	NaN	NaN	1	0	NaN	NaN	1	0	NaN	NaN	1	0	NaN	NaN	1
rs15	+		+								0	1.83706	0.0484286	-0.730721	-2.63662	0.0783178	0.897733	-0.102156	-0.18255	1.98228	0.0121594	-0.809772	-2.91321	0.147542	0.834021	-0.223786	-0.336838	0.146202	1	-0.0971495	-0.37669	0.475315	0.765529	0.0797526	0.291711	0.00347508	1	-0.827871	-2.70343	0.285657	1	-0.0224037	-0.039575	0.265507	1	-0.0180982	-0.0699241	0.511644	0.988862
rbmx	+		+								0	2.16836	0.0471079	-0.552733	-2.66359	0.70961	0.47336	-0.335882	-1.06243	2.11818	0.0142116	-0.628096	-2.7765	0.629921	0.467846	-0.217351	-0.851033	6.2074e-06	1	-0.323853	-2.81158	0.045697	1	-0.241467	-0.938164	0.000274697	1	-0.876586	-4.20905	0.00394975	1	-0.577349	-2.31429	0.00470005	1	-0.24849	-1.4805	0.000336255	1
cdc73	+										0	1.80427	0.0474493	-0.800586	-2.68197	0.256012	0.749743	-0.245857	-0.510361	1.28297	0.0994077	-0.383466	-1.59672	0.693593	0.262451	0.619893	1.22244	0.764347	0.322459	0.469074	0.872571	0.501021	0.66555	0.259273	0.432636	0.121385	1	-0.331512	-0.620623	0.310099	1	0.0134163	0.0228626	0.34377	1	0.0519536	0.101002	0.0724826	1
com1	+										0	1.71075	0.0389618	-1.08077	-2.79956	NaN	1	0	NaN	NaN	1	0	NaN	NaN	1	0	NaN	NaN	1	0	NaN	NaN	1	0	NaN	NaN	1	0	NaN	NaN	1	0	NaN	NaN	1	0	NaN	NaN	1
habp4	+		+								0	2.25466	0.0376434	-0.59265	-2.83492	0.235619	0.798161	-0.158111	-0.43457	1.73866	0.0399667	-0.465979	-2.10913	0.979916	0.16946	-0.544113	-1.51042	0.443698	0.777843	0.0232512	0.14493	0.217482	0.99851	-0.0581144	-0.192429	0.00159483	1	-0.569399	-2.67086	0.0711194	1	-0.216225	-0.764899	0.0617835	1	-0.10342	-0.574873	1.06588	0.400103
wdr3	+										0	2.06825	0.0366667	-0.705753	-2.86271	0.798287	0.362613	-1.35028	-1.53169	0.637591	0.313694	-0.271482	-0.929583	0.220238	0.711023	0.712667	0.523535	1.84343	0.0594	0.41346	1.84929	0.521605	0.66525	0.177409	0.428985	0.0269669	1	-0.292292	-1.17621	NaN	1	0	NaN	0.264065	1	-0.0208098	-0.0756275	NaN	1
wap53	+		+	+							0	2.3674	0.0347317	-0.580489	-2.91069	1.18979	0.298727	-0.766264	-1.90257	3.16757	0	-1.64091	-6.02441	2.11026	0.016155	-1.387	-3.64839	0.0128804	1	-0.756283	-1.94906	0.0214695	1	-0.652976	-1.62529	0.00202669	1	-1.33677	-3.47713	NaN	1	0	NaN	0.702764	0.647713	0.304134	0.723096	0.265043	1
rs3aa	+		+								0	2.64443	0.0322353	-0.517286	-2.96322	1.05651	0.366024	-0.489168	-1.54039	2.09481	0.0296848	-0.40917	-2.22994	0.859862	0.244333	-0.402265	-1.26694	1.39458	0.386565	0.110716	0.750091	1.84878	0.152497	0.223312	1.34137	0.00108833	1	-0.40657	-2.3548	0.0649721	1	-0.265855	-0.852402	0.31522	1	0.00259972	0.0161845	1.26434	0.584466
sart3	+								+	+	2	2.14194	0.0304068	-0.737807	-2.99931	0.925616	0.365783	-0.591516	-1.48394	0.373675	0.646881	0.13575	0.538155	1.03762	0.141883	0.667323	1.65976	2.42189	0.011068	0.623169	2.76952	2.59933	0.00971429	0.630109	2.96153	0.11707	1	-0.114638	-0.468471	0.344504	1	0.038592	0.0958016	0.029487	1	-0.250388	-1.07802	0.0014463	1
ytdc1	+										0	2.27369	0.0308929	-0.678207	-3.03734	0.439119	0.639831	-0.237581	-0.715467	2.35522	0.0783073	-0.246768	-1.73054	0.154883	0.849308	0.105076	0.297047	1.66983	0.0885442	0.387517	1.66876	1.61075	0.108355	0.377035	1.60545	0.00356812	1	-0.290689	-1.6804	0.56915	0.795267	0.139453	0.452716	0.133787	1	-0.0439212	-0.267813	0.372058	1
CT004	+										0	2.05945	0.0311712	-0.831221	-3.03826	0.116271	0.852847	0.389451	0.295542	1.22608	0.0676427	-0.599598	-1.81845	0.409757	0.513436	-0.436712	-0.790248	0.405806	0.758577	0.0550162	0.190254	NaN	1	0	NaN	0.00113002	1	-0.776205	-3.23205	0.0441281	1	-0.624725	-1.24981	0.126535	1	-0.176607	-0.516813	0.129993	1
tra2b	+		+								0	2.3176	0.0314545	-0.657157	-3.03998	0.16969	0.825542	-0.174432	-0.357197	2.44722	0.0130246	-0.536487	-2.86279	0.220273	0.762889	-0.227929	-0.452844	0.179835	1	-0.0530326	-0.242511	0.243114	0.978105	-0.033727	-0.122213	0.00053042	1	-0.71019	-3.47423	0.153805	1	-0.208159	-0.450173	0.0287281	1	-0.173703	-0.910823	0.333251	1
rl13	+		+								0	2.73434	0.0317431	-0.52434	-3.05679	0.433955	0.663551	-0.1945	-0.666279	1.7316	0.0323886	-0.518918	-2.20495	0.465597	0.580036	-0.200305	-0.700198	0.0162377	1	-0.250013	-1.22763	0.0157337	1	-0.280535	-1.30516	0.000386084	1	-0.774353	-3.78439	0.0170206	1	-0.475035	-1.5809	0.0395623	1	-0.255435	-1.00272	0.0129683	1
mov10	+									+	1	2.63297	0.0326415	-0.564344	-3.10201	1.37765	0.275098	-0.62425	-2.00393	0.808779	0.285384	-0.228545	-0.990567	0.220566	0.782588	-0.1483	-0.409536	2.23892	0.0747692	0.289588	1.74913	2.65432	0.024381	0.433036	2.47675	0.0114603	1	-0.274755	-1.37104	0.104217	1	-0.191215	-0.604461	0.194584	1	-0.0462106	-0.208968	0.227388	1
caza1	+								+	+	2	1.82317	0.0319238	-1.30419	-3.11119	0.989858	0.318627	-1.05831	-1.76002	0.686179	0.200696	0.547237	1.18239	0.32518	0.596234	0.490763	0.681557	1.98169	0.0111765	1.12047	2.7807	3.13728	0.00104348	1.44131	5.06082	0.122786	1	-0.183724	-0.534843	0.602728	0.647832	0.382995	0.621656	0.0231993	1	-0.730961	-1.62937	0.223738	1
rl21	+		+								0	2.42339	0.0322308	-0.647802	-3.12762	0.51069	0.74898	-0.0926323	-0.51614	1.76938	0.0153763	-0.867577	-2.70796	0.620555	0.505754	-0.191598	-0.802354	0.0522606	1	-0.190729	-0.816267	0.117772	1	-0.0941728	-0.428862	0.000552708	1	-0.83853	-3.73256	0.0430637	1	-0.186805	-0.856598	0.343247	1	0.029047	0.0868555	0.310591	1
epaba	+		+								0	2.51201	0.0325437	-0.619285	-3.1453	0.020175	0.969559	0.0194848	0.046206	1.90157	0.0137003	-0.826114	-2.83242	1.26998	0.0657075	-1.05604	-2.15466	0.613375	0.639403	0.0775827	0.385079	0.00360051	1	-0.696242	-2.5291	0.000970519	1	-0.541702	-2.79514	NaN	1	0	NaN	0.96546	0.469742	0.284412	0.967323	0.903784	0.459531
copb	+										0	1.70011	0.0331881	-2.00169	-3.1583	NaN	1	0	NaN	NaN	1	0	NaN	NaN	1	0	NaN	0.971495	0.150012	1.41124	1.33759	NaN	1	0	NaN	NaN	1	0	NaN	NaN	1	0	NaN	NaN	1	0	NaN	NaN	1
rs26	+										0	2.69841	0.03352	-0.564811	-3.15949	0.483184	0.614109	-0.256437	-0.775335	1.65153	0.0536166	-0.41355	-1.93101	0.899116	0.212701	-0.438979	-1.33949	0.651092	0.609171	0.0876344	0.429709	0.325771	0.87803	0.0178216	0.0522476	0.00317492	1	-0.477177	-2.21208	0.0235287	1	-0.238615	-1.11261	0.172902	1	-0.0636266	-0.273326	0.650118	0.839561
rl10	+			+							0	2.4478	0.0306667	-0.679094	-3.22468	1.81457	0.246505	-0.456158	-2.1486	1.6627	0.0598673	-0.391584	-1.88954	1.6201	0.0492089	-0.704961	-2.35724	0.129564	1	-0.18384	-0.513135	0.0991264	1	-0.254045	-0.677138	0.00762957	1	-0.862935	-2.30257	0.0113419	1	-0.710203	-1.98061	0.0316084	1	-0.471351	-1.32086	0.295736	1
k0020	+										0	2.66678	0.0297143	-0.598682	-3.23393	0.881691	0.37604	-0.573613	-1.42323	0.887312	0.192148	-0.334176	-1.21296	0.44041	0.50322	-0.374036	-0.805362	0.667151	0.634671	0.0731589	0.398687	0.59962	0.766494	0.0476996	0.28935	0.000935218	1	-0.525523	-2.76474	0.037145	1	-0.525914	-1.28593	0.079606	1	-0.191347	-0.696516	0.129129	1
rs18	+										0	2.3928	0.0300206	-0.719592	-3.2516	0.999092	0.384735	-0.367598	-1.34858	0.389671	0.675626	-0.107588	-0.497145	0.0124021	0.989038	-0.00679525	-0.0241847	2.08469	0.0762759	0.306606	1.73111	1.40176	0.24388	0.183864	1.0298	0.00646263	1	-0.412986	-1.83864	0.0838777	1	-0.183734	-0.669857	0.00251576	1	-0.305398	-1.80531	0.0310036	1
my18a	+		+		+				+	+	3	1.80441	0.0309787	-1.7113	-3.26411	0.745896	0.369525	-1.76547	-1.48792	4.50631	0	3.26713	12.7339	0.851573	0.138584	1.93397	1.67428	2.49421	0	2.84151	4.41282	2.14714	0.0034	2.74418	3.60536	1.71447	0.0164444	1.13021	2.39241	NaN	1	0	NaN	NaN	1	0	NaN	NaN	1
srsf1	+										0	3.02451	0.030989	-0.552319	-3.38413	0.711376	0.48033	-0.343902	-1.07196	1.23856	0.100373	-0.400716	-1.59056	0.102729	0.895939	-0.0606486	-0.194173	0.00916673	1	-0.182268	-1.12729	0.0118722	1	-0.381376	-1.58182	8.96106e-05	1	-0.734587	-4.37678	0.00358599	1	-0.725278	-2.56844	0.0204459	1	-0.333872	-1.32854	0.00140215	1
wdr36	+										0	2.96188	0.0267	-0.603876	-3.51577	0.723823	0.408532	-0.519554	-1.21256	1.19723	0.112309	-0.371137	-1.51047	0.502573	0.446334	-0.380554	-0.882906	1.11999	0.301434	0.19104	0.918337	1.12841	0.26687	0.209223	0.963236	0.0055179	1	-0.412836	-1.88958	NaN	1	0	NaN	0.227193	1	-0.0416991	-0.156418	0.521486	1
arp3	+		+							+	1	1.94991	0.0273846	-1.80941	-3.5734	0.914149	0.315168	-2.1769	-1.79628	2.03396	0.00523077	1.91304	3.77871	0.15566	0.80114	0.60562	0.389237	0.931657	0.225433	0.544131	1.11354	1.96826	0.00957746	1.52602	2.95419	0.0161084	1	-1.26528	-2.03092	NaN	1	0	NaN	NaN	1	0	NaN	NaN	1
rl36a	+		+								0	2.34422	0.0264211	-0.969045	-3.6099	0.188452	0.81397	0.244357	0.410117	1.57143	0.0254643	-0.723754	-2.32165	0.456762	0.465377	-0.45082	-0.857524	0.0695141	1	-0.203868	-0.755983	0.0578374	1	-0.608021	-1.10238	0.000802241	1	-1.17291	-4.00572	0.0621623	1	-0.363665	-0.951969	0.0228071	1	-0.44916	-1.43628	0.383617	1
ddx6	+								+	+	2	2.59253	0.0267733	-0.791555	-3.63406	1.05258	0.367138	-0.504067	-1.55095	0.0128622	0.98861	0.00451533	0.0209033	0.164873	0.853492	0.0869408	0.29119	2.64899	0.00358442	0.910451	3.53051	2.40637	0.00728358	0.866093	3.14361	0.606069	0.781534	0.118896	0.459585	0.99788	0.273109	0.362026	1.07502	0.597337	0.863293	0.114381	0.445861	1.21853	0.38223
srsf5	+										0	2.62672	0.0271351	-0.773361	-3.63583	0.807195	0.443098	-0.336023	-1.14864	0.399588	0.57588	-0.173244	-0.611171	0.312374	0.809978	-0.0750173	-0.378667	1.22549	0.206357	0.275125	1.15089	0.376864	0.8345	0.0469748	0.147818	0.00605134	1	-0.498236	-2.01537	0.0216244	1	-0.289048	-1.23543	0.0411371	1	-0.324992	-1.08068	0.0468674	1
ef2	+										0	2.86195	0.0291014	-0.711899	-3.74951	0.906477	0.382957	-0.497459	-1.39697	1.34863	0.0661095	-0.500642	-1.83009	0.889092	0.186942	-0.552785	-1.41823	0.476029	0.726548	0.055865	0.252759	0.492065	0.76635	0.0671972	0.286282	0.00111954	1	-0.656034	-3.00719	0.0395796	1	-0.430262	-1.19283	0.114287	1	-0.155392	-0.532974	0.555658	0.988765
nop2	+		+								0	3.41672	0.0289846	-0.582946	-3.8147	1.49104	0.228727	-0.843677	-2.3305	3.95222	0.000953846	-0.75508	-5.03552	0.700172	0.280084	-0.5153	-1.18302	0.00756854	1	-0.423037	-1.80518	0.202813	1	-0.0478191	-0.20101	0.000295705	1	-1.00598	-4.43804	0.00768216	1	-0.891496	-2.31856	0.0298438	1	-0.250903	-1.0757	0.0477469	1
cope	+								+		1	2.01351	0.0314	-2.60505	-3.94249	0.405402	0.572428	-0.717262	-0.843606	NaN	1	0	NaN	NaN	1	0	NaN	1.83599	0.0104242	2.08468	2.86939	NaN	1	0	NaN	NaN	1	0	NaN	NaN	1	0	NaN	NaN	1	0	NaN	NaN	1
rl32	+		+								0	3.20775	0.0319322	-0.666451	-3.95866	0.960148	0.387479	-0.408335	-1.3651	1.90729	0.0117132	-0.992331	-3.01311	1.11416	0.157614	-0.471249	-1.5766	0.00765922	1	-0.489065	-1.91098	0.0768085	1	-0.242662	-0.767812	0.000298514	1	-1.15552	-4.69981	0.00526449	1	-0.650997	-2.29144	0.147679	1	-0.163185	-0.442515	0.111202	1
cn166	+								+		1	1.99691	0.0324828	-2.94279	-3.97415	0.113062	0.853601	0.493478	0.293239	0.632492	0.169519	-1.63957	-1.29299	1.03511	0.0824535	2.30289	2.01154	2.56052	0	2.5059	4.47729	NaN	1	0	NaN	NaN	1	0	NaN	NaN	1	0	NaN	NaN	1	0	NaN	NaN	1
dx39a	+		+	+							0	2.40604	0.0336429	-1.19463	-3.98592	1.6106	0.225189	-0.730163	-2.37373	3.07553	0.00233557	-0.977058	-4.68735	2.52016	0.0115926	-1.24117	-4.23305	0.205237	1	-0.0978025	-0.250515	0.00876614	1	-0.893155	-2.24537	0.00154334	1	-1.29243	-3.6452	0.000652653	1	-1.62332	-4.60718	0.0590422	1	-0.315376	-0.935586	0.0592633	1
parp2	+								+		1	2.02105	0.0348889	-3.74651	-4.15144	NaN	1	0	NaN	NaN	1	0	NaN	NaN	1	0	NaN	1.71211	0.0109615	3.03931	2.75471	NaN	1	0	NaN	NaN	1	0	NaN	NaN	1	0	NaN	NaN	1	0	NaN	NaN	1
l14ba	+								+	+	2	3.33645	0.0355472	-0.700349	-4.20527	0.444603	0.62518	-0.28079	-0.756099	1.41301	0.143449	-0.257502	-1.39283	0.0372296	0.955147	-0.0281855	-0.0790239	2.03245	0.0402812	0.473455	2.11837	2.2358	0.0179753	0.62454	2.58405	0.0267434	1	-0.226894	-1.05598	0.846632	0.369135	0.343749	0.908101	0.381504	1	0.0306085	0.130654	1.84572	0.123102
bir7a	+			+					+	+	2	2.174	0.0337143	-3.06375	-4.41608	0.189995	0.814941	-0.226164	-0.407046	NaN	1	0	NaN	2.05729	0.0138053	2.47474	4.00744	2.52558	0	4.10449	4.7179	2.48524	0.000941176	4.00733	4.598	NaN	1	0	NaN	NaN	1	0	NaN	NaN	1	0	NaN	NaN	1
myh9	+										0	2.2585	0.0351489	-2.40724	-4.44246	NaN	1	0	NaN	NaN	1	0	NaN	NaN	1	0	NaN	NaN	1	0	NaN	NaN	1	0	NaN	NaN	1	0	NaN	NaN	1	0	NaN	NaN	1	0	NaN	NaN	1
copg	+								+		1	2.19246	0.0332174	-3.35751	-4.51889	0.705163	0.382154	-1.45065	-1.39652	NaN	1	0	NaN	NaN	1	0	NaN	1.94504	0.00742169	3.10738	3.22862	NaN	1	0	NaN	NaN	1	0	NaN	NaN	1	0	NaN	NaN	1	0	NaN	NaN	1
eapp	+		+								0	2.19282	0.0268837	-4.58697	-4.68899	0.181019	0.79105	0.728906	0.4465	2.15023	0.00306494	-4.39282	-4.55425	0.729592	0.179279	1.48066	1.43825	0.368548	0.779432	0.0648467	0.149013	NaN	1	0	NaN	NaN	1	0	NaN	0.131941	1	-0.226873	-0.533397	0.182501	1	-0.129309	-0.325336	NaN	1
rla1	+		+		+		+	+	+	+	5	2.95194	0.0281951	-1.07472	-4.70372	0.827154	0.33105	-6.09065	-1.7338	2.2489	0.00587678	-1.04159	-3.56256	0.81062	0.132595	-5.99552	-1.70223	1.90039	0.00716279	3.75628	3.1921	1.71853	0.0126486	3.55499	2.80422	1.46494	0.0200537	2.68157	2.26603	NaN	1	0	NaN	1.87625	0.00939535	3.72315	3.13867	1.6548	0.021519
srrtb	+		+								0	4.03737	0.026	-0.708763	-4.90108	0.861773	0.343874	-1.22304	-1.60936	2.11288	0.0175213	-0.542824	-2.59153	1.23157	0.0550847	-1.69935	-2.27156	0.0585538	1	-0.116628	-0.622859	0.00427002	1	-0.839698	-2.60288	0.000205543	1	-0.825391	-4.24386	0.00680678	1	-2.06274	-2.81456	0.0223307	1	-0.282567	-1.21442	0.0269259	1
if23b	+								+	+	2	4.11063	0.0267429	-0.700028	-4.92209	1.24519	0.316602	-0.526169	-1.76329	0.116468	0.898116	0.0497449	0.194844	0.485069	0.551885	0.214034	0.733131	3.32787	0	0.847046	4.30405	3.03349	0.000888889	0.924345	4.08555	1.07758	0.427532	0.147018	0.785124	1.249	0.15874	0.398176	1.34276	0.512918	0.937143	0.0972729	0.349818	1.02894	0.556252
hakai	+										0	2.38728	0.0275294	-3.86688	-5.12767	0.0825181	0.880771	-0.423912	-0.221163	0.745407	0.109443	-2.51479	-1.52541	0.5578	0.282832	-1.72124	-1.17232	0.0519852	1	-0.580904	-1.14828	NaN	1	0	NaN	NaN	1	0	NaN	NaN	1	0	NaN	NaN	1	0	NaN	0.0582884	1
src8	+									+	1	2.6256	0.0283636	-2.13421	-5.18967	0.950686	0.31371	-1.39793	-1.77372	NaN	1	0	NaN	NaN	1	0	NaN	1.29613	0.059482	1.5382	1.86461	1.72221	0.0158933	2.11374	2.66772	NaN	1	0	NaN	NaN	1	0	NaN	NaN	1	0	NaN	NaN	1
if5a1	+										0	3.2557	0.0270667	-1.27321	-5.61109	0.158726	0.826784	-0.246984	-0.361346	0.765212	0.130082	-1.0361	-1.43277	0.228681	0.72731	-0.355061	-0.501432	1.26097	0.0579259	3.08931	1.92263	1.25364	0.0661132	3.21246	1.91409	0.833043	0.204945	1.8161	1.13222	1.20028	0.0681455	2.96548	1.81027	1.11294	0.1436	2.8522	1.65284	1.28132	0.0912174
rs23	+		+								0	4.42054	0.0255714	-0.813592	-5.77102	0.153332	0.84964	-0.115951	-0.303121	3.10265	0.0118473	-0.452099	-3.02668	0.796955	0.333856	-0.276698	-1.06259	1.12268	0.531736	0.0838095	0.569164	0.153624	1	-0.159906	-0.42311	6.56132e-05	1	-0.729783	-4.49886	0.00656439	1	-0.275857	-1.50203	0.00154293	1	-0.277684	-1.79512	0.302836	1
no29	+		+	+							0	3.1025	0.0195789	-4.03034	-7.46123	1.73944	0.0916279	-2.59303	-3.35627	5.20993	0	-10.0504	-23.8981	5.15378	0	-8.92717	-22.6512	1.07674e-05	1	-5.98289	-14.1664	NaN	1	0	NaN	NaN	1	0	NaN	NaN	1	0	NaN	0.420295	1	0.037173	0.174048	0.0680603	1
vita2	+								+		1	3.11748	0.0206667	-3.91332	-7.47419	NaN	1	0	NaN	NaN	1	0	NaN	NaN	1	0	NaN	2.0472	0.00653165	3.12898	3.44679	NaN	1	0	NaN	NaN	1	0	NaN	NaN	1	0	NaN	NaN	1	0	NaN	NaN	1
rpb1	+		+								0	3.53275	0.0218824	-2.12299	-7.59264	0.642892	0.392959	-1.31204	-1.28454	4.17895	0	-2.61024	-10.3872	NaN	1	0	NaN	0.433623	0.71028	0.171553	0.297709	NaN	1	0	NaN	NaN	1	0	NaN	NaN	1	0	NaN	0.93822	0.330631	0.658808	1.16335	NaN	1
rpab3	+		+				+				1	3.54667	0.0155	-5.06163	-9.64616	NaN	1	0	NaN	3.67906	0	-5.5509	-10.4557	1.1667	0.0542414	-2.93251	-2.28764	0.872245	0.424412	0.154122	0.700514	NaN	1	0	NaN	NaN	1	0	NaN	NaN	1	0	NaN	2.2952	0.0235833	0.6434	2.67762	1.10935	0.320604
arpc4	+										0	3.63351	0.0177143	-4.91969	-9.99419	0.861184	0.336472	-2.1375	-1.70437	NaN	1	0	NaN	0.0751729	0.893092	-0.274322	-0.198458	0.761195	0.307645	0.592735	0.903306	1.35406	0.0718919	1.01666	1.83637	NaN	1	0	NaN	NaN	1	0	NaN	NaN	1	0	NaN	0.0717911	1
nbp1a	+		+				+				1	4.08989	0	-3.14514	-10.7709	0.841342	0.336463	-2.6225	-1.69548	4.28314	0	-4.07217	-12.6406	0.381265	0.465516	-1.50663	-0.855591	0.00744268	1	-0.216569	-1.28603	NaN	1	0	NaN	NaN	1	0	NaN	NaN	1	0	NaN	2.55237	0.00988764	0.710456	3.07544	NaN	1
argl1	+		+						+	+	2	3.81722	0	-6.31668	-11.4394	0.241843	0.757936	-0.259171	-0.495759	3.5633	0	-5.56902	-9.89606	1.06588	0.108746	0.955411	1.83284	2.65594	0.00945833	0.591585	2.92665	2.2569	0.0174359	0.639549	2.63128	NaN	1	0	NaN	0.703216	0.507897	0.380379	0.759866	0.0790129	1	-0.156082	-0.645606	0.00310711	1
arpc3	+								+		1	5.81928	0	-4.05552	-21.2328	NaN	1	0	NaN	NaN	1	0	NaN	NaN	1	0	NaN	4.07149	0	3.95081	10.1127	NaN	1	0	NaN	NaN	1	0	NaN	NaN	1	0	NaN	NaN	1	0	NaN	NaN	1
[truncated: 68 more columns]

## Sheet: Legend
Legend for the supplementary table
Type	Column	Header	Description	Remark
	A	Protein	Protein name	For all comparisons a two-sided Student's t-test was performed unsing the Perseus software1. To call geminin sensitive genes (columnsF-K), a one sided To call significantly enriched proteins, a permutation-based FDR cut-off of 0.05 and an S0 of 0.1 was used2. For testing, missing values were imputed and at least two valid values in the first replicate group were required. The two compared replica…
T-Test Results	B-K	Significance	"+" indicates that the protein was significantly enriched in the Student's T-test
	L	Count_Geminin_sensitive	indicates, how often the protein was significantly enriched in the T-test reported in column F-K and AC-AZ
	M-AZ	-Log Student's T-test p-value	-log10 of the unadjusted p-value derived from a Student's t-test
		Student's T-test q-value	q-value
		Student's T-test Difference	log2(fold change); difference between the mean log2 LFQ intensity of the two replicate groups specified in the header
		Student's T-test Test statistic	T-test statistic derived from the Student's t-test
	BA-BU	log2_lfq_intensity_imp	Log2 Label-free normalized4 intensity with imputed intensities	Missing values were imputed in Perseus1) using the function Imputation:Replace values from a normal distribution (width=0.3,down shift=1.8).
	BV-CP	log2_lfq_intensity	Log2 Label-free normalized4 intensity
	CQ-DK	log2_lfq_zscored	Log2 Label-free normalized4 intensity, z-score normalized for each protein across all conditions	Used for hierarchical clustering
	DL	id	ProteinGroup identifier	See MaxQuant output tables (proteinGroups.txt) for more information5)
	DM	Group	Subjectively added grouping used for the visualization of the data in volcano plots
	DN	Protein Ids	Protein constituting the ProteinGroup
1) Tyanova et al., The Perseus computational platform for comprehensive analysis of (prote)omics data, 2016, Nature Methods http://dx.doi.org/10.1038/nmeth.3901
2) Tusher et al. Significance analysis of microarrays applied to the ionizing radiation response. 2001, PNAS, www.pnas.orgycgiydoiy10.1073ypnas.091062498
3) Morgenstern et al., Definition of a High-Confidence Mitochondrial Proteome at Quantitative Scale, 2017. Cell Rep, https://doi.org/10.1016/j.celrep.2017.06.014
4) Cox et al., Accurate Proteome-wide Label-free Quantification by Delayed Normalization and Maximal Peptide Ratio Extraction, Termed MaxLFQ. 2014, Mol Cell Reports
5) The entire MaxQuant output table is available at ProteomExchange (PXD055299).
